# Supplementary material for: Vitamin D Decreases Susceptibility of CD4+ T Cells to HIV Infection by Reducing AKT Phosphorylation and Glucose Uptake: A Bioinformatic and In Vitro Approach
Source: Biomolecules. 2025 Mar 18;15(3):432. doi: 10.3390/biom15030432 (PMC11940553; doi:10.3390/biom15030432)
Supplement: Supplementary file 1 [file biomolecules-15-00432-s001.zip]

Archive with 11 entries (11 files):
- Figuras y datos suplementarios art/File S2. Custom BooleanNet script and rules for simulating the effect of Vitamin D and HIV.txt
- Figuras y datos suplementarios art/Supplementary Figures (with Legend).docx
- Figuras y datos suplementarios art/Fig S2. Simplified network.pdf
- Figuras y datos suplementarios art/Table S1. Complete network and interactions.xlsx
- Figuras y datos suplementarios art/Fig S4. Gating strategy to determine the effect of VitD on AKT phosphorylation.tif
- Figuras y datos suplementarios art/Fig S5. qPCR results of genes not modulated by VitD.tif
- Figuras y datos suplementarios art/File S1. HIV-1_Interactions.csv
- Figuras y datos suplementarios art/Fig S6. Effect of VitD on the expression of CXCR4 and CCR5 coreceptors.tif
- Figuras y datos suplementarios art/Fig S3. Heatmap visualization of all genes following 40 simulation steps.pdf
- Figuras y datos suplementarios art/Fig S1. Purity and Viability Assessment of CD4+ T cells.tif
- Figuras y datos suplementarios art/Fig S7. Viability of CD4 T cell under Vitamin D and EtOH treatments.tif
