# Supplementary material for: Vitamin D Decreases Susceptibility of CD4+ T Cells to HIV Infection by Reducing AKT Phosphorylation and Glucose Uptake: A Bioinformatic and In Vitro Approach
Source: Biomolecules. 2025 Mar 18;15(3):432. doi: 10.3390/biom15030432 (PMC11940553; doi:10.3390/biom15030432)
Supplement: Supplementary file 1 [file biomolecules-15-00432-s001.zip › Figuras y datos suplementarios art/Table S1. Complete network and interactions.xlsx]

## Sheet: S1 Table_Global
Gene	Target	Mode	Action	Score	Retrieved from	Ref Code	Comments
AATF	BAX		inhibition		TRRUST	22909821
AATF	MYC		activation		TRRUST	20549547
ABL1	BAX		activation		TRRUST	11753601
ABL1	BCL2		inhibition		TRRUST	11753601
ABL1	BCL6		inhibition		TRRUST	15509806
ABL1	CDKN1A		activation		TRRUST	11753601
ABL1	CSF1		activation		TRRUST	23418320
ABL1	FOXO3		activation		TRRUST	15509806
ABL1	TP53		activation		TRRUST	11753601
ADAR	GSK3B		inhibition		Manual	12097378
ADRA2B	GNAI1	activation	activation	169	STRING
ADRB2	ARF6	activation	activation	900	STRING
ADRBK1	ADRB2	activation	activation	900	STRING
ADRBK1	CCL11	activation	activation	900	STRING
ADRBK1	CCR5	activation	activation	900	STRING
ADRBK1	CXCR1	activation	activation	900	STRING
ADRBK1	IL8	activation	activation	900	STRING
ADRBK1	SMO	activation	activation	900	STRING
AES	LEF1		activation		TRRUST	20676368
AES	RND3		activation		TRRUST	23546594
AGAP2	CCND1	activation	activation	900	STRING
AHCTF1	KIF2B	activation	activation	901	STRING
AHCTF1	NUP107	activation	activation	908	STRING
AHCTF1	NUP133	activation	activation	905	STRING
AHCTF1	NUP85	activation	activation	911	STRING
AHCTF1	PLK1	activation	activation	905	STRING
AHCTF1	PPP2R5E	activation	activation	901	STRING
AHCTF1	RANBP2	activation	activation	926	STRING
AHCTF1	TAOK1	activation	activation	903	STRING
AHR	AHRR		activation		TRRUST	18848529
AHR	CA9		inhibition		TRRUST	19154183
AHR	CCNG2		activation		TRRUST	22596188
AHR	CYP1B1		activation		TRRUST	16115918
AHR	IL6		activation		TRRUST	20511231
AHR	PCNA		activation		TRRUST	12417031
AHR	RFC3		activation		TRRUST	12417031
AHR	UGT1A1		activation		TRRUST	18172616
AIP	AHR		activation		TRRUST	11469723
AKT	GSK3B		inhibition		Manual	21837363
AKT	NFAT		inhibition		Manual	PMC3289042/
AKT	NFKB		activation		Manual	17879954
AKT	TSC1		inhibition		Manual	PMC3725503/
AKT1	BRD1	inhibition	inhibition	907	STRING
AKT1	CCND1	activation	activation	549	STRING
AKT1	CDKN1A	activation	activation	900	STRING
AKT1	EP300	activation	activation	900	STRING
AKT1	HMOX1	activation	activation	467	STRING
AKT1	ICAM1	activation	activation	450	STRING
AKT1	IL2	activation	activation	433	STRING
AKT1	IL6	activation	activation	467	STRING
AKT1	INS	inhibition	inhibition	900	STRING
AKT1	KAT6A	inhibition	inhibition	902	STRING
AKT1	NFKB	activation	activation	900	STRING
AKT1	PFKL	activation	activation	900	STRING
AKT1	PML	inhibition	inhibition	900	STRING
AKT1	RAF1	activation	activation	900	STRING
AKT1	RB1	activation	activation	900	STRING
AKT1	RPS6KB1	activation	activation	900	STRING
AKT1	SNAI1	activation	activation	553	STRING
AKT1	THBS1	expression	inhibition	456	STRING
AKT1	TP53	expression	inhibition	901	STRING
AKT1	TSC2	activation	activation	900	STRING
AKT1	VIM	inhibition	inhibition	900	STRING
AKT1	VMP1	activation	activation	416	STRING
ANAPC2	IL6	activation	activation	900	STRING
ANAPC2	IL8	activation	activation	900	STRING
ANG	RNASE4		activation		Manual	24659782
ANG	TP53	activation	activation	433	STRING
ANGPT1	ANGPT2	inhibition	inhibition	900	STRING
ANGPT1	IL8	activation	activation	455	STRING
ANGPT1	MAPK14	activation	activation	900	STRING
ANGPT1	MAPK8	activation	activation	900	STRING
ANGPT1	NFKB	activation	activation	900	STRING
ANGPT1	PIK3CA	activation	activation	900	STRING
ANGPT2	CDKN1A	activation	activation	900	STRING
ANGPT2	MAPK14	activation	activation	900	STRING
ANGPT2	PIK3CA	activation	activation	900	STRING
ANGPT2	STAT5B	activation	activation	900	STRING
ANKRD1	NPPA		inhibition		TRRUST	18273862
AP2A1	WNT	activation	activation	900	STRING
AP2M1	WNT	activation	activation	901	STRING
APC	AKT1		inhibition		TRRUST	15888491
APC	AMHR2		inhibition		TRRUST	12724325
APC	CTNNB1		inhibition		Manual	19536106
APC	DNMT1		inhibition		TRRUST	12538344
APC	MYC		inhibition		TRRUST	16510874
APC	NOS2		activation		TRRUST	11935128
APC	ODC1		inhibition		TRRUST	12112318
APC	PTGS2		inhibition		TRRUST	10772828
APC	SGK1		inhibition		TRRUST	18487207
APEX1	CCL2		activation		TRRUST	17045925
APEX1	CD19		activation		TRRUST	10666449
APEX1	CYP11B2		inhibition		TRRUST	22652909
APEX1	NFKB		activation		TRRUST	17045925
APEX1	PTH		inhibition		TRRUST	14633989
APEX1	SLC5A5		activation		TRRUST	14630715
AR	ARG1		activation		TRRUST	20711410
AR	BTG2		inhibition		TRRUST	16281084
AR	CDH1		inhibition		TRRUST	18794357
AR	CTNNB1		activation		TRRUST	18535113
AR	EGFR		activation		TRRUST	11556855
AR	EP300		activation		TRRUST	22334658
AR	ETV1		activation		TRRUST	19789348
AR	HMOX1		activation		TRRUST	11965035
AR	IGF1R		activation		TRRUST	15033751
AR	JUN		activation		TRRUST	20148354
AR	MUC1		inhibition		TRRUST	21308711
AR	NFKB		inhibition		TRRUST	18386814
AR	NRAS		inhibition		TRRUST	16281084
AR	PTEN		activation		TRRUST	23418309
AR	PTGS2		inhibition		TRRUST	18386814
AR	TJP1		activation		TRRUST	18535113
AR	TSC1		inhibition		TRRUST	21036700
AR	TSC2		inhibition		TRRUST	21036700
AR	VIM		inhibition		TRRUST	18535113
AR	XIAP		inhibition		TRRUST	20589722
ARF1	CLTA	inhibition	inhibition	900	STRING
ARF1	GPLD1	activation	activation	900	STRING
ARF1	PIK3CA	activation	activation	900	STRING
ARF6	AP2M1	activation	activation	904	STRING
ARF6	ARF1	activation	activation	900	STRING
ARF6	ASAP2	activation	activation	900	STRING
ARF6	CLTA	activation	activation	901	STRING
ARF6	KALRN	activation	activation	900	STRING
ARF6	MAPK1	activation	activation	900	STRING
ARF6	MAPK3	activation	activation	900	STRING
ARF6	NME1	activation	activation	900	STRING
ARHGEF2	RAC1	activation	activation	900	STRING
ARID1A	GTF2E1	activation	activation	900	STRING
ARID1A	IGH		activation		TRRUST	18981111
ARID1A	POLR2A	activation	activation	900	STRING
ARID3A	PML		activation		TRRUST	22010578
ARNT	CA9		activation		TRRUST	22387692
ARNT	CDK2		inhibition		TRRUST	21544813
ARNT	CYP1B1		activation		TRRUST	16115918
ARNT	FOS		inhibition		TRRUST	21544813
ARNT	JUN		inhibition		TRRUST	21544813
ARNTL	BHLHE40		activation		TRRUST	19032342
ARNTL	CCRN4L	activation	activation	900	STRING
ARNTL	CLOCK	activation	activation	900	STRING
ARNTL	CRY1		activation		TRRUST	22750052
ARNTL	CRY2		activation		TRRUST	22750052
ARNTL	PER1		activation		TRRUST	17994337
ARNTL	PER2		activation		TRRUST	22750052
ARNTL	PER3		activation		TRRUST	22750052
ASAP2	ARF1	activation	activation	900	STRING
ASAP2	CLTA	activation	activation	908	STRING
ASCL1	DKK1		inhibition		TRRUST	19744316
ASCL1	PCSK6		inhibition		TRRUST	11736660
ATF1	IL10		activation		TRRUST	10540320
ATF1	SLC20A1		activation		TRRUST	11722845
ATF2	ATF3		activation		TRRUST	10979959
ATF2	CCND1		activation		TRRUST	10464245
ATF2	IFNB1		activation		TRRUST	17496231
ATF2	IFNG		activation		TRRUST	12836278
ATF2	INS		activation		TRRUST	21278380
ATF2	JUN		activation		TRRUST	9502786
ATF2	NFKB		activation		TRRUST	21350211
ATF2	PCK1		activation		TRRUST	12453892
ATF2	POLB		activation		TRRUST	10518804
ATF2	ST3GAL5		activation		TRRUST	21699754
ATF2	TNF		activation		TRRUST	10688670
ATF3	ADIPOR1		inhibition		TRRUST	20696134
ATF3	ADIPOR2		inhibition		TRRUST	20696134
ATF3	ASNS		activation		TRRUST	12881527
ATF3	DDIT3		activation		TRRUST	22753726
ATF3	GDF15		activation		TRRUST	15670751
ATF3	ID1		inhibition		TRRUST	20565867
ATF3	IFNG	activation	activation	901	STRING_TRRUST	20304822
ATF3	LDLR		inhibition		TRRUST	21294679
ATF3	MMP2		inhibition		TRRUST	11792711
ATF3	SELE		inhibition		TRRUST	10964678
ATF3	TP53	expression	inhibition	501	STRING
ATF4	ATF3		activation		TRRUST	16246168
ATF4	CEBPB		activation		TRRUST	16026328
ATF4	DDIT4		activation		TRRUST	19059405
ATF4	IRF7		inhibition		TRRUST	21148039
ATF5	BCL2		activation		TRRUST	21212266
ATF5	CCND3		activation		TRRUST	16300731
ATF6	NR0B2		activation		TRRUST	18450959
ATF6	RTN3		activation		TRRUST	17191123
ATM	BAX		activation		TRRUST	16214353
ATM	BCL2		inhibition		TRRUST	16214353
ATM	DUSP1		activation		TRRUST	17178844
ATM	MCL1		activation		TRRUST	20164679
ATM	SLC2A1		inhibition		TRRUST	20676049
ATM	SP1		inhibition		TRRUST	11466608
AXIN1	APC	inhibition	inhibition	900	STRING
AXIN1	DVL2	activation	activation	900	STRING
AXIN1	LRP6	activation	activation	900	STRING
AXIN2	CTNNB1		inhibition		Manual	19536106
AXIN2	WNT	expression	inhibition	159	STRING
AXIN2	WNT1	expression	inhibition	165	STRING
BAD	CYCS	activation	activation	900	STRING
BAK1	CYCS	activation	activation	900	STRING
BAX	TP53	activation	activation	549	STRING
BCAR1	MAPK8	activation	activation	900	STRING
BCAR1	PIK3CA	activation	activation	900	STRING
BCAR1	RAC1	activation	activation	900	STRING
BCAR1	RAP1B	activation	activation	900	STRING
BCAR1	RAPGEF1	activation	activation	900	STRING
BCAR1	SRC	activation	activation	900	STRING
BCL11A	GATA1		activation		TRRUST	23071749
BCL2	AKT1	activation	activation	549	STRING
BCL2	BAX	activation	activation	586	STRING
BCL2	CASP3	expression	inhibition	473	STRING
BCL2	CCND1	activation	activation	416	STRING
BCL2	CDKN1A	expression	inhibition	419	STRING
BCL2	MYC		activation		Manual	http://www.jbc.org/content/279/38/40209.long
BCL2	TP53	expression	inhibition	576	STRING
BCL3	CTCF		inhibition		TRRUST	21912613
BCL3	EGFR		activation		TRRUST	17881446
BCL3	NFKB		inhibition		TRRUST	11387332
BCL6	BCL2L1		inhibition		TRRUST	11777915
BCL6	BCL6		inhibition		TRRUST	12407182
BCL6	CCND1	activation	activation	416	STRING
BCL6	CCND2		inhibition		TRRUST	15509806
BCL6	CD80		inhibition		TRRUST	12860928
BCL6	CDKN1A		inhibition		TRRUST	16142238
BCL6	CDKN2B		inhibition		TRRUST	22723377
BCL6	CHEK1		inhibition		TRRUST	18346918
BCL6	FCER2		inhibition		TRRUST	11342629
BCL6	HDAC7		inhibition		TRRUST	11929873
BCL6	IRF4		inhibition		TRRUST	10601358
BCL6	LITAF		inhibition		TRRUST	23795761
BCL6	MYC		activation		TRRUST	21394099
BCL6	NFKB		inhibition		TRRUST	15611242
BCL6	PDCD2		inhibition		TRRUST	20605493
BCL6	SUMO1		inhibition		TRRUST	22723377
BCL6	XBP1		inhibition		TRRUST	24821775
BCR	PLCG1	activation	activation	900	STRING
BCR	RPS6KB1	activation	activation	900	STRING
BECN1	BCL2		inhibition		Manual	http://jvi.asm.org/content/72/11/8586.long
BECN1	GABARAP	activation	activation	946	STRING
BECN1	GABARAPL2	activation	activation	948	STRING
BECN1	PIK3CD		activation		Manual	http://www.cell.com/cell-host-microbe/fulltext/S1931-3128%2809%2900283-2
BHLHE41	CCND1		inhibition		TRRUST	18223678
BLK	EFNB1	activation	activation	900	STRING
BLK	MAPK14	activation	activation	910	STRING
BMP2	MAP3K7	activation	activation	904	STRING
BMP2	NOG	activation	activation	509	STRING
BMP2	TAB2	activation	activation	900	STRING
BMP2	TNFSF11	activation	activation	467	STRING
BRCA1	AREG		inhibition		TRRUST	20103632
BRCA1	ASPM		activation		TRRUST	16123590
BRCA1	ATM		activation		TRRUST	22832221
BRCA1	CDH3		inhibition		TRRUST	22120723
BRCA1	CDKN1B		activation		TRRUST	18025037
BRCA1	CTSD		inhibition		TRRUST	11244506
BRCA1	CXCL1		inhibition		TRRUST	22120723
BRCA1	CYP19A1		activation		TRRUST	21087664
BRCA1	DDB2		activation		TRRUST	12170778
BRCA1	DDIT3		activation		TRRUST	21700680
BRCA1	E2F6		inhibition		TRRUST	17096023
BRCA1	EGFR		inhibition		TRRUST	21396117
BRCA1	EP300		activation		TRRUST	11782371
BRCA1	ESR1		activation		TRRUST	20060929
BRCA1	FANCE	activation	activation	900	STRING
BRCA1	FOXC1		inhibition		TRRUST	22120723
BRCA1	FOXC2		inhibition		TRRUST	22120723
BRCA1	FST		activation		TRRUST	22685544
BRCA1	GADD45A		activation		TRRUST	10962562
BRCA1	HMGA2		inhibition		TRRUST	20007691
BRCA1	HNRNPA2B1		inhibition		TRRUST	21099359
BRCA1	HSPA5		inhibition		TRRUST	18776923
BRCA1	IFNA		activation		TRRUST	17374731
BRCA1	IGF1		inhibition		TRRUST	18045956
BRCA1	IRF7		activation		TRRUST	17374731
BRCA1	IRF9		activation		TRRUST	12212615
BRCA1	KHSRP		inhibition		TRRUST	21099359
BRCA1	KLK3	activation	activation	900	STRING
BRCA1	MAD2L1		activation		TRRUST	15563594
BRCA1	MDM2		activation		TRRUST	11256609
BRCA1	RNASEL		activation		TRRUST	15940267
BRCA1	S100A2		activation		TRRUST	24556685
BRCA1	SIRT1		activation		TRRUST	18851829
BRCA1	STAT1		activation		TRRUST	17374731
BRCA1	STAT2		activation		TRRUST	17374731
BRCA1	TFF1		inhibition		TRRUST	11244506
BRCA1	VEGFA		activation		TRRUST	16543242
BRCA2	TP53	expression	inhibition	508	STRING
BTF3	ABL2		activation		TRRUST	17312387
BTF3	ATM		activation		TRRUST	17312387
BTF3	EPHB2		activation		TRRUST	17312387
BTF3	HPSE2		activation		TRRUST	17312387
BTF3	MADCAM1		inhibition		TRRUST	17312387
BTF3	MRVI1		inhibition		TRRUST	17312387
BTF3	NFKB		inhibition		TRRUST	17312387
BTF3	RRAS2		inhibition		TRRUST	17312387
BTF3	SSPN		inhibition		TRRUST	17312387
BTG2	HRAS		inhibition		TRRUST	20197462
BTG2	KLK3		inhibition		TRRUST	21172304
BTG2	SPHK1		activation		TRRUST	16516161
BTRC	APC	activation	activation	900	STRING
BTRC	CTNNB1	activation	activation	900	STRING
BTRC	GH2	inhibition	inhibition	900	STRING
BTRC	HDAC3	activation	activation	900	STRING
BTRC	NFKB	activation	activation	900	STRING
BTRC	SNAI1		inhibition		Manual	20305697
C1QA	C1S	activation	activation	911	STRING
CACNA1A	RAC1	activation	activation	900	STRING
CAD	UMPS	expression	inhibition	544	STRING
CADM1	RAC1	activation	activation	900	STRING
CALM1	SLC9A1	activation	activation	507	STRING
CALM1	SLC9A3	binding	inhibition	484	STRING
CAMP	BECN1		activation		Manual	http://www.cell.com/cell-host-microbe/fulltext/S1931-3128%2809%2900283-2
CAMP	CEBPB		activation		Manual	http://www.cell.com/cell-host-microbe/fulltext/S1931-3128%2809%2900283-2
CAMP	IL6	activation	activation	521	STRING
CAMP	IL8	activation	activation	541	STRING	25268344
CAMP	MAPK14		activation		Manual	http://www.cell.com/cell-host-microbe/fulltext/S1931-3128%2809%2900283-2
CASP1	CASP3	activation	activation	900	STRING
CASP1	EIF4G1	activation	activation	900	STRING
CASP1	IL18	activation	activation	900	STRING
CASP1	IL1B	activation	activation	900	STRING
CASP3	CDH1	activation	activation	900	STRING
CASP3	IL1B	expression	inhibition	433	STRING
CASP3	MAPK1	inhibition	inhibition	163	STRING
CASP3	MAPK14	activation	activation	900	STRING
CASP3	MAPK3	inhibition	inhibition	163	STRING
CASP3	RB1	activation	activation	900	STRING
CASP3	VIM	activation	activation	900	STRING
CASP9	CASP3	activation	activation	900	STRING
CASP9	MAPK1	inhibition	inhibition	163	STRING
CASP9	MAPK3	inhibition	inhibition	163	STRING
CAV1	IGF1	activation	activation	501	STRING
CAV1	LRP6	activation	activation	900	STRING
CAV1	SRC		inhibition		Manual	20211253
CAV1	TNFRSF1A	activation	activation	900	STRING
CBX7	CDH1		activation		TRRUST	19706751
CBX8	CDKN1A		inhibition		TRRUST	23474493
CCL11	MAPK1		activation		Manual	http://www.bloodjournal.org/content/95/6/1911.long?sso-checked=true#sec-16
CCL11	MAPK14		activation		Manual	http://www.bloodjournal.org/content/95/6/1911.long?sso-checked=true#sec-16
CCL3	APOBEC3G		activation		Manual	17237417
CCL3L1	CCL5		activation		Manual	15662971
CCL5	IL6	activation	activation	480	STRING
CCND3	KLK3	inhibition	inhibition	900	STRING
CCND3	RB1	inhibition	inhibition	900	STRING	22929040
CCNG2	CDK16	inhibition	inhibition	171	STRING
CCNG2	CDK2	inhibition	inhibition	171	STRING
CCNG2	CDK6	inhibition	inhibition	171	STRING
CCR2	CCL2	expression	inhibition	567	STRING
CCR5	APOBEC3G		activation		Manual	17237417
CCR5	CCR2	expression	inhibition	416	STRING
CCR5	PLCG1	activation	activation	900	STRING
CD14	TLR2	activation	activation	900	STRING
CD14	TLR3	inhibition	inhibition	900	STRING
CD27	IL2	activation	activation	501	STRING
CD28	IFNG	activation	activation	900	STRING
CD28	IL2	activation	activation	484	STRING
CD28	PIK3CA	activation	activation	900	STRING
CD28	PRF1	activation	activation	900	STRING
CD28	PRKCQ	activation	activation	900	STRING
CD28	ZAP70	activation	activation	900	STRING
CD36	MAPK14	activation	activation	900	STRING
CD40LG	AKT1	activation	activation	900	STRING
CD40LG	APOBEC3G		activation		Manual	17237417
CD40LG	CCL2	activation	activation	416	STRING
CD40LG	CCL5	activation	activation	449	STRING
CD40LG	CCR7	activation	activation	416	STRING
CD40LG	ICAM1	activation	activation	513	STRING
CD40LG	IL6	activation	activation	416	STRING
CD40LG	MAPK14	activation	activation	900	STRING
CD40LG	MAPK8	activation	activation	900	STRING
CD40LG	NFKB	activation	activation	900	STRING	24298274
CD44	CDH1	expression	inhibition	416	STRING
CD44	EGFR	activation	activation	549	STRING
CD44	IGF1	activation	activation	549	STRING
CD44	IL17A	activation	activation	416	STRING
CD63	AKT		activation		Manual	25354204
CD63	PI3K		activation		Manual	25354204
CD83	FOXP3	activation	activation	416	STRING
CDC16	HIST1H2AC	activation	activation	900	STRING
CDC16	IL6	activation	activation	900	STRING
CDC16	IL8	activation	activation	900	STRING
CDC42	CDH1	inhibition	inhibition	900	STRING
CDC42	FOS	activation	activation	443	STRING
CDC42	KIF2B	activation	activation	905	STRING
CDC42	MAP2K1	inhibition	inhibition	172	STRING
CDC42	MAPK14	activation	activation	914	STRING
CDC42	NUP107	activation	activation	901	STRING
CDC42	NUP133	activation	activation	900	STRING
CDC42	NUP85	activation	activation	900	STRING
CDC42	PARD6A	activation	activation	900	STRING
CDC42	PIK3CA	activation	activation	900	STRING
CDC42	PLK1	activation	activation	913	STRING
CDC42	RAF1	inhibition	inhibition	165	STRING
CDC42	RANBP2	activation	activation	907	STRING
CDC42	RPS6KB1	activation	activation	910	STRING
CDC42	TAOK1	activation	activation	902	STRING
CDH1	CCND1	activation	activation	416	STRING
CDH1	HGF	inhibition	inhibition	900	STRING
CDH1	MAPK1	inhibition	inhibition	900	STRING
CDH1	SNAI1	expression	inhibition	559	STRING
CDK16	CCNI	inhibition	inhibition	171	STRING
CDK18	CCNG2	inhibition	inhibition	171	STRING
CDK18	CCNI	inhibition	inhibition	171	STRING
CDK2	BRCA1		activation		Manual	http://mcb.asm.org/content/19/7/4843.long
CDK2	CCNI	inhibition	inhibition	171	STRING
CDK2	CDKN1A	inhibition	inhibition	195	STRING	21325496
CDK2	E2F1		activation		Manual	PMC84032/
CDK2	INS	activation	activation	416	STRING
CDK2	RB1		activation		Manual	PMC84032/
CDK6	CCND1	inhibition	inhibition	951	STRING
CDK6	CCNI	inhibition	inhibition	171	STRING
CDK6	CDKN1A	inhibition	inhibition	913	STRING
CDKN1A	CCND1	expression	inhibition	900	STRING
CDKN1C	CDK6	inhibition	inhibition	169	STRING
CDON	SMO	activation	activation	905	STRING
CDX1	PPARG		activation		TRRUST	19059241
CDX1	PTGS2		activation		TRRUST	21613300
CDX2	APC		activation		TRRUST	23393221
CDX2	AXIN2		activation		TRRUST	23393221
CDX2	CDKN1A		activation		TRRUST	12970742
CDX2	PTGS2		inhibition		TRRUST	15013430
CEBPA	BCL2		inhibition		TRRUST	12970736
CEBPA	CCL2		activation		TRRUST	24429361
CEBPA	CDK2		inhibition		Manual	http://www.cell.com/molecular-cell/abstract/S1097-2765(01)00366-5
CEBPA	CSF3R		activation		TRRUST	10453008
CEBPA	ELANE		activation		TRRUST	19620402
CEBPA	F9		activation		TRRUST	8075306
CEBPA	HAMP		activation		TRRUST	18671304
CEBPA	HSD17B11		activation		TRRUST	21549806
CEBPA	HSPA4		activation		TRRUST	2247079
CEBPA	IGF1		activation		TRRUST	7708053
CEBPA	INSR		activation		TRRUST	8288055
CEBPA	ITGAX		activation		TRRUST	9360988
CEBPA	KLK3	inhibition	inhibition	900	STRING
CEBPA	LEP		activation		TRRUST	21983012
CEBPA	MYC		inhibition		TRRUST	12032779
CEBPA	PPARG	activation	activation	906	STRING
CEBPA	S100A9		activation		TRRUST	9706399
CEBPA	SERPINC1		activation		TRRUST	8910619
CEBPA	SFTPD		activation	900	STRING_TRRUST	11912209
CEBPA	SOCS3		activation		TRRUST	19332118
CEBPA	SPP1		activation		TRRUST	14712233
CEBPA	STAR		activation		TRRUST	18583320
CEBPA	TP53		inhibition		Manual	http://nar.oxfordjournals.org/content/31/22/6624.long
CEBPB	ABCB1		activation		TRRUST	15044620
CEBPB	ADM		activation		TRRUST	9480831
CEBPB	BECN1		activation		Manual	http://www.cell.com/cell-host-microbe/fulltext/S1931-3128%2809%2900283-2
CEBPB	CDKN1A		activation		TRRUST	15041706
CEBPB	CRP		activation		TRRUST	12667216
CEBPB	CSF3R		activation		TRRUST	10453008
CEBPB	CSRP1		activation		TRRUST	14522018
CEBPB	CXCL8		activation		TRRUST	15085176
CEBPB	CYP19A1		inhibition		TRRUST	11994385
CEBPB	CYP27B1		activation		Manual	PMC2970753/
CEBPB	FURIN		activation		TRRUST	8132667
CEBPB	GDF15		activation		TRRUST	24086573
CEBPB	GFER		inhibition		TRRUST	20690902
CEBPB	IL1B		activation		TRRUST	17386941
CEBPB	IL4		activation		TRRUST	7594540
CEBPB	IL6		activation		TRRUST	10903137
CEBPB	INSR		activation		TRRUST	8288055
CEBPB	IRF4		activation		TRRUST	19717648
CEBPB	OXTR		activation		TRRUST	21734268
CEBPB	PCK2		activation		TRRUST	8093246
CEBPB	PPARG	activation	activation	900	STRING
CEBPB	PRDM1		activation		TRRUST	19717648
CEBPB	PRSS50		activation		TRRUST	18462069
CEBPB	PTGS2		activation		TRRUST	16820889
CEBPB	S100A9		activation		TRRUST	9706399
CEBPB	SAA2		activation		TRRUST	8244997
CEBPB	SFTPD		activation		TRRUST	11912209
CEBPB	SLC19A1		activation		TRRUST	15652157
CEBPB	SLC5A8		activation		TRRUST	20082847
CEBPB	STAR		activation		TRRUST	18583320
CEBPB	TNFAIP6		activation		TRRUST	7876106
CEBPB	XBP1		activation		TRRUST	19717648
CEBPD	CCL20		activation		TRRUST	23028973
CEBPD	CXCL1		activation		TRRUST	23028973
CEBPD	CYP19A1		inhibition		TRRUST	11994385
CEBPD	IL23A		activation		TRRUST	23028973
CEBPD	POU5F1		activation		TRRUST	15284209
CEBPD	PPARG	activation	activation	900	STRING_TRRUST	10649448
CEBPD	SFTPD	activation	activation	900	STRING
CEBPD	SOD1		activation		TRRUST	20385105
CEBPD	TNFAIP6		activation		TRRUST	23028973
CEBPE	LTF		activation		Manual	15588942
CEBPE	MYC		inhibition		TRRUST	12947005
CEBPG	LTF		activation		Manual	15588942
CEBPG	SFTPD		activation		TRRUST	11912209
CEBPZ	APC		activation		TRRUST	15087381
CFLAR	TNFRSF10A	inhibition	inhibition	922	STRING
CFLAR	TNFRSF10D	inhibition	inhibition	260	STRING
CHD4	CD79A		inhibition		TRRUST	23071088
CHMP2A	GABARAP	activation	activation	901	STRING
CHMP2A	GABARAPL2	activation	activation	901	STRING
CIITA	COL1A1		inhibition		TRRUST	16439692
CIITA	HLA-A		activation		TRRUST	10329350
CIITA	HLA-B		activation		TRRUST	11053628
CIITA	HLA-C		activation		TRRUST	11053628
CIITA	HLA-DOA		activation		TRRUST	11823510
CIITA	HLA-DRA		activation		TRRUST	9600954
CIITA	IL4		inhibition		TRRUST	10946277
CIITA	MMP9		inhibition		TRRUST	15247301
CIITA	PSMC5		activation		TRRUST	22771340
CIITA	SIRT1		inhibition		TRRUST	22064865
CLIP3	TNFRSF1A	activation	activation	900	STRING
CLIP3	XIAP	activation	activation	900	STRING
CLOCK	BHLHE40		activation		TRRUST	19032342
CLOCK	BHLHE41		activation		TRRUST	14672706
CLOCK	CCRN4L	activation	activation	900	STRING
CLOCK	CRY1		activation		TRRUST	22750052
CLOCK	CRY2		activation		TRRUST	22750052
CLOCK	DEC1		activation		TRRUST	14672706
CLOCK	NAMPT		activation		TRRUST	19299583
CLOCK	NR0B2		activation		TRRUST	20674862
CLOCK	NR3C1		inhibition		TRRUST	21164265
CLOCK	PER1		activation		TRRUST	17994337
CLOCK	PER2		activation		TRRUST	22750052
CLOCK	PER3		activation		TRRUST	22750052
CLOCK	STAR		activation		TRRUST	17431006
COPS5	BTRC		inhibition		Manual	19400951
COPS5	CDKN1A	activation	activation	900	STRING
COPS5	CDKN1B		inhibition		TRRUST	16951171
COPS5	GSK3B		activation		Manual	19411070
COPS5	VEGFA		activation		TRRUST	12542982
COX16	CYCS	activation	activation	900	STRING
CREB1	BCL2		activation		TRRUST	17290286
CREB1	CYP19A1		activation		TRRUST	15955695
CREB1	ETV3		activation		TRRUST	14754893
CREB1	HMOX1		inhibition		TRRUST	14523007
CREB1	IFNG		activation		TRRUST	20006311
CREB1	IL10		activation		TRRUST	10540320
CREB1	IL6		activation		TRRUST	8725624
CREB1	JUN		inhibition		TRRUST	8647095
CREB1	NR2F1		inhibition		TRRUST	15955695
CREB1	PTGS2		activation		TRRUST	22919060
CREB1	SLC20A1		activation		TRRUST	11722845
CREB1	SNAI1		inhibition		TRRUST	15955695
CREB1	SNAI2		inhibition		TRRUST	15955695
CREB3	CXCR4		activation		TRRUST	20473547
CREB5	LGALS3BP		inhibition		TRRUST	21132541
CREB5	MX1		activation		TRRUST	21132541
CREB5	STAT1		inhibition		TRRUST	21132541
CREBBP	CDKN1A		activation		TRRUST	15286705
CREBBP	IL4		activation		TRRUST	10946277
CREBBP	IRF1		activation		TRRUST	18497060
CREBBP	PSMC5		activation		TRRUST	22771340
CREG1	HSPA4		inhibition		TRRUST	9710587
CREM	CCL4		inhibition		TRRUST	16443828
CREM	DUSP1		inhibition		TRRUST	21325296
CREM	FOS		inhibition		TRRUST	21757709
CREM	G6PD		inhibition		TRRUST	17273168
CREM	IL2		inhibition		TRRUST	15841182
CSF1	CCL2	activation	activation	416	STRING
CSF1	CCR2	activation	activation	416	STRING
CSF1	FOS	activation	activation	521	STRING
CSF1	IL1B	activation	activation	440	STRING	9850165
CSNK1A1	APC	activation	activation	900	STRING
CSNK1A1	AXIN1	activation	activation	900	STRING
CSNK1A1	CTNNB1	activation	activation	900	STRING
CSNK1A1	DVL1	activation	activation	900	STRING
CSNK1A1	TP53	activation	activation	900	STRING
CSNK1A1	YWHAB	activation	activation	900	STRING
CSNK2A1	CAV2		activation		Manual	12743374
CSNK2A1	CYP24A1		activation		Manual	PMC3618587/
CSNK2A1	TRPV6		activation		Manual	PMC3618587/
CSNK2A1	VDR		activation		Manual	PMC39642/
CTBP1	BRCA1		inhibition		TRRUST	20818429
CTBP1	BRCA2		inhibition		TRRUST	18765668
CTBP1	CDH1	activation	activation	900	STRING
CTBP1	CLDN7		inhibition		TRRUST	19277896
CTBP1	SMAD2	inhibition	inhibition	900	STRING
CTCF	BCL6		inhibition		TRRUST	20733034
CTCF	MYC		inhibition		TRRUST	12032779
CTCF	RNASE4		activation		Manual	24659782
CTNNB1	AXIN2	activation	activation	909	STRING
CTNNB1	BCL2	activation	activation	416	STRING
CTNNB1	CCND1		activation		TRRUST	17109766
CTNNB1	CDC42	inhibition	inhibition	900	STRING
CTNNB1	CLDN2		activation		TRRUST	14751232
CTNNB1	EGF	inhibition	inhibition	900	STRING
CTNNB1	EGFR	inhibition	inhibition	900	STRING
CTNNB1	EP300		activation		TRRUST	17109766
CTNNB1	GRIA2	activation	activation	900	STRING
CTNNB1	HGF	inhibition	inhibition	900	STRING
CTNNB1	ID2	activation	activation	900	STRING
CTNNB1	IGF1	inhibition	inhibition	900	STRING
CTNNB1	IGF1R	inhibition	inhibition	900	STRING
CTNNB1	IL8	activation	activation	900	STRING
CTNNB1	JUN		activation		TRRUST	20300972
CTNNB1	KLK3	activation	activation	900	STRING
CTNNB1	MMP14		activation		TRRUST	21517265
CTNNB1	MMP7		activation		TRRUST	11158322
CTNNB1	MYC		activation		TRRUST	20300972
CTNNB1	PIK3CA	activation	activation	900	STRING
CTNNB1	PIP5K1C	activation	activation	900	STRING
CTNNB1	PLD1		activation		TRRUST	20442281
CTNNB1	PTPN11	activation	activation	900	STRING
CTNNB1	RB1		inhibition		TRRUST	16628468
CTNNB1	SNAI2	activation	activation	900	STRING
CTNNB1	STARD7		activation		TRRUST	21622533
CTNNB1	TCF7L2/LEF		activation		Manual	21539828
CTNNB1	TJP1	activation	activation	900	STRING
CTNNB1	VIM		activation		TRRUST	12750294
CTNNB1	ZYX	activation	activation	900	STRING
CTSB	BCL2	activation	activation	416	STRING
CUX1	CYBB		activation		TRRUST	14605447
CUX1	WNT		activation		TRRUST	17227781
CXCL10	IL2	expression	inhibition	416	STRING
CXCL12	CD40LG	activation	activation	433	STRING
CXCL12	CDC42	activation	activation	900	STRING
CXCL12	ICAM1	activation	activation	501	STRING
CXCL12	IL2	activation	activation	416	STRING
CXCL12	IL6	activation	activation	450	STRING
CXCL12	IL8	activation	activation	450	STRING
CXCL12	MMP9	activation	activation	556	STRING
CXCL12	PLCG1	activation	activation	900	STRING
CXCL12	RAC1	activation	activation	900	STRING
CXCL12	RALB	activation	activation	900	STRING
CXCL12	STAT1	activation	activation	900	STRING
CXCL12	STAT3	activation	activation	900	STRING
CXCL12	STAT5B	activation	activation	900	STRING
CXCL9	IL4	expression	inhibition	450	STRING
CXCR2	CXCR1	activation	activation	433	STRING
CXCR4	ADRBK1	expression	inhibition	486	STRING
CXCR4	CDC42	activation	activation	900	STRING
CXCR4	CXCL12	activation	activation	614	STRING
CXCR4	GNAI1	activation	activation	909	STRING
CXCR4	JAK2	activation	activation	900	STRING
CXCR4	KIT	activation	activation	487	STRING
CXCR4	PLCG1	activation	activation	900	STRING
CXCR4	RAC1	activation	activation	900	STRING
CXCR4	RALB	activation	activation	900	STRING
CXCR4	STAT1	activation	activation	900	STRING
CXCR4	STAT3	activation	activation	900	STRING
CXCR4	STAT5B	activation	activation	900	STRING
CYFIP2	ACTR3	activation	activation	900	STRING
CYLD	TAB2	inhibition	inhibition	902	STRING
CYLD	TNFRSF1A	inhibition	inhibition	900	STRING
CYP24A1	VITD		inhibition		Manual	23358686
CYP27B1	VITD		activation		Manual	17079137
DACH1	FOS		inhibition		TRRUST	17182846
DACH1	TNFSF11		inhibition		TRRUST	17891780
DBP	CYP3A4		activation		TRRUST	18004209
DCP2	IL8	inhibition	inhibition	900	STRING
DDB2	BCL2		inhibition		TRRUST	20013802
DDIT3	ANKRD1		inhibition		TRRUST	19299913
DDIT3	CEBPA		inhibition		TRRUST	21983012
DDIT3	IL6		activation		TRRUST	12706815
DDIT3	RTN3		activation		TRRUST	17191123
DDIT3	SIRT1		inhibition		TRRUST	21801305
DDIT4	MTOR		inhibition		Manual	http://press.endocrine.org/doi/10.1210/jc.2015-3555
DDIT4	TSC2	inhibition	inhibition	900	STRING
DDIT4	YWHAB	inhibition	inhibition	900	STRING
DDX58	IRF3		activation		Manual	29018447
DEFA1	SLPI		activation		Manual	10645890
DEFA4	SLPI		activation		Manual	10645890
DEFB103A	DEFB1	activation	activation	433	STRING
DEFB103B	DEFB1	activation	activation	433	STRING
DEK	BCL2		activation		TRRUST	17685435
DEK	PRDX5		inhibition		TRRUST	19229864
DHX9	NFKB	activation	activation	902	STRING
DKK1	LRP5	inhibition	inhibition	900	STRING
DKK1	LRP6	inhibition	inhibition	900	STRING
DKK1	TNFSF11	activation	activation	416	STRING
DKK1	WNT	expression	inhibition	458	STRING
DKK1	WNT1	inhibition	inhibition	900	STRING
DKK1	WNT10B	expression	inhibition	453	STRING
DLX4	BRCA1		inhibition		TRRUST	20877436
DLX5	IBSP		activation		TRRUST	16000302
DLX5	MYC		activation		TRRUST	19497851
DNM2	CD14	activation	activation	900	STRING
DNM2	CDH1	activation	activation	900	STRING
DNM2	CTNNB1	activation	activation	900	STRING
DNM2	F2R	activation	activation	900	STRING
DNM3	CD14	activation	activation	900	STRING
DNMT1	BMP2		inhibition		TRRUST	21551187
DNMT1	CDH1		inhibition		TRRUST	18049164
DNMT1	CXCR4		inhibition		TRRUST	19932585
DNMT1	RB1		inhibition		TRRUST	17934516
DPYSL5	CAD	expression	inhibition	163	STRING
DR1	NR1I2		activation		TRRUST	18305375
DR1	PTGS2		activation		TRRUST	11840453
DUSP1	MAPK1	activation	activation	912	STRING
DUSP12	MAPK1	activation	activation	165	STRING
DUSP12	MAPK14	activation	activation	165	STRING
DUSP12	MAPK3	activation	activation	165	STRING
DVL1	APC	inhibition	inhibition	900	STRING
DVL1	CDC42	activation	activation	900	STRING
DVL1	CTNNB1	inhibition	inhibition	900	STRING
DVL1	DVL2	activation	activation	900	STRING
DVL1	GSK3B	activation	activation	900	STRING
DVL1	LRP6	activation	activation	900	STRING
DVL1	RAC1	activation	activation	900	STRING
E2F1	ABCB1		activation		TRRUST	23542036
E2F1	APAF1		activation		TRRUST	12149244
E2F1	AR		activation		TRRUST	21099103
E2F1	ASF1B		activation		TRRUST	17328667
E2F1	ATG5		activation		TRRUST	18408756
E2F1	ATM		activation		TRRUST	12527885
E2F1	AURKA		activation		TRRUST	20300951
E2F1	BBC3		activation		TRRUST	17263886
E2F1	BCL2		activation		TRRUST	11559537
E2F1	BIRC5	activation	activation	433	STRING_TRRUST	15706352
E2F1	BRCA1		inhibition		TRRUST	20068145
E2F1	CASP7		activation		TRRUST	12766778
E2F1	CAV1	activation	activation	900	STRING
E2F1	CCND1	activation	activation	900	STRING_TRRUST	20220142
E2F1	CCNE1		activation		TRRUST	14618416
E2F1	CD2AP		activation		TRRUST	22880102
E2F1	CDCA7		activation		TRRUST	16580749
E2F1	CDK1		activation		TRRUST	14618416
E2F1	CDKN2A		activation		TRRUST	11705881
E2F1	CHEK2		activation		TRRUST	15024084
E2F1	CTNNBIP1		activation		TRRUST	21532622
E2F1	DAPK2		activation		TRRUST	18521079
E2F1	DBF4		activation		TRRUST	18503552
E2F1	DHFR		activation		TRRUST	14618416
E2F1	DIRAS3		inhibition		TRRUST	16158053
E2F1	DNMT1		inhibition		TRRUST	24502362
E2F1	DRAM1		activation		TRRUST	18408756
E2F1	DROSHA		activation		TRRUST	24909689
E2F1	DUSP1		activation		TRRUST	17638884
E2F1	E2F6		activation		TRRUST	16107498
E2F1	E2F7	activation	activation	471	STRING
E2F1	ERCC1		activation		TRRUST	22159227
E2F1	ERCC5		activation		TRRUST	17893230
E2F1	ERICD		inhibition		TRRUST	24168400
E2F1	ETV4		activation		TRRUST	18687701
E2F1	EZH2	activation	activation	900	STRING
E2F1	FANCA		activation		TRRUST	18438432
E2F1	FGFR1		activation		TRRUST	19303924
E2F1	FHIT		inhibition		TRRUST	15044096
E2F1	FOXM1		activation		TRRUST	21518729
E2F1	FZD1		activation		TRRUST	23806799
E2F1	H19		activation		TRRUST	15985428
E2F1	HIC1		activation		TRRUST	19491197
E2F1	HMGA1		activation		TRRUST	22389255
E2F1	HSPA5		inhibition		TRRUST	18840615
E2F1	IRF3		inhibition		TRRUST	21225257
E2F1	ISYNA1		activation		TRRUST	15464731
E2F1	KIR3DL1		activation		TRRUST	18358829
E2F1	LRBA		activation		TRRUST	15064745
E2F1	MAP1LC3A		activation		TRRUST	18408756
E2F1	MAP3K5		activation		TRRUST	16476732
E2F1	MCL1		inhibition		TRRUST	11705881
E2F1	MCPH1		activation		TRRUST	22136275
E2F1	MDM2		inhibition		TRRUST	20837136
E2F1	MEFV		activation		TRRUST	20805247
E2F1	MT1G		activation		TRRUST	15735762
E2F1	MUC4		activation		TRRUST	22537161
E2F1	MYB	activation	activation	900	STRING
E2F1	MYBL2		activation		TRRUST	14618416
E2F1	MYC		activation		TRRUST	11705881
E2F1	MYCN		activation		TRRUST	14645238
E2F1	NOX4		activation		TRRUST	18554521
E2F1	NPAT		activation		TRRUST	12665581
E2F1	NRIP1		activation		TRRUST	22629304
E2F1	PCNA		activation		TRRUST	14618416
E2F1	PCSK6		activation		TRRUST	17825503
E2F1	PDK4		inhibition		TRRUST	21625432
E2F1	PLK1		activation		TRRUST	24076372
E2F1	PNRC2		inhibition		TRRUST	16181749
E2F1	PPARG		activation		TRRUST	12110166
E2F1	PPP1R13B		activation		TRRUST	15706352
E2F1	RANBP1	activation	activation	900	STRING
E2F1	RASGEF1B		activation		TRRUST	18396012
E2F1	RASGRP1		activation		TRRUST	18396012
E2F1	RBM38		activation		TRRUST	22798430
E2F1	RRM1		activation		TRRUST	14618416
E2F1	RRM2		activation		TRRUST	19416980
E2F1	SERPINB5		activation		TRRUST	20197383
E2F1	SERPINE1		inhibition		TRRUST	11402043
E2F1	SIRT1	activation	activation	900	STRING
E2F1	SIVA		activation		TRRUST	15105421
E2F1	SIVA1		activation		TRRUST	15105421
E2F1	SKP2		activation		TRRUST	23352642
E2F1	SUZ12	activation	activation	900	STRING
E2F1	TERT		inhibition		TRRUST	18440323
E2F1	THBS1		activation		TRRUST	20976175
E2F1	TLR3		inhibition		TRRUST	22310660
E2F1	TNFSF11		activation		TRRUST	18381203
E2F1	TOP2A		activation		TRRUST	11313881
E2F1	TP53BP2		activation		TRRUST	15706352
E2F1	TP53INP1		activation		TRRUST	15706352
E2F1	TP73		activation		TRRUST	11115495
E2F1	TYMS		activation		TRRUST	14618416
E2F1	UHRF1		activation		TRRUST	12838312
E2F1	ULK1		activation		TRRUST	18408756
E2F1	VEGFA		inhibition		TRRUST	20639906
E2F1	WWOX		inhibition		TRRUST	15044096
E2F1	XRCC1		activation		TRRUST	19031698
E2F3	CDKN1A		activation		TRRUST	10030670
E2F4	BRCA1		inhibition		TRRUST	17106239
E2F4	PLK1		inhibition		TRRUST	17981789
E2F4	PPARG		inhibition		TRRUST	12110166
E2F6	E2F1		inhibition		TRRUST	18562691
E2F7	E2F1		inhibition		TRRUST	18202719
E2F8	E2F1		inhibition		TRRUST	18202719
EAF1	ELL		activation		TRRUST	16006523
EBF3	CDKN1A		activation		TRRUST	19934318
EDNRA	ADCY1	activation	activation	900	STRING
EDNRA	AKT1	activation	activation	900	STRING
EDNRA	EGF	activation	activation	900	STRING
EDNRA	EGFR	activation	activation	900	STRING
EDNRA	PLCG1	activation	activation	900	STRING
EDNRA	SLC9A1	activation	activation	900	STRING
EGF	CCND1	activation	activation	549	STRING
EGF	CDH1	activation	activation	900	STRING
EGF	CDKN1A	activation	activation	433	STRING
EGF	DUSP1	activation	activation	433	STRING
EGF	EGR1	activation	activation	549	STRING
EGF	HBEGF	activation	activation	450	STRING
EGF	IL1A	activation	activation	416	STRING
EGF	IL1B	activation	activation	521	STRING
EGF	IL6	activation	activation	433	STRING
EGF	MAPK1	activation	activation	549	STRING
EGF	PI3	activation	activation	416	STRING
EGF	PIK3CA	activation	activation	900	STRING
EGF	PLCG1	activation	activation	900	STRING
EGF	SLC9A1	activation	activation	900	STRING
EGF	SNAI1	activation	activation	416	STRING
EGF	SNAI2	activation	activation	521	STRING
EGF	STAT3	activation	activation	900	STRING
EGF	TGFB1	activation	activation	450	STRING
EGF	THBS1	activation	activation	433	STRING
EGF	VIM	activation	activation	484	STRING
EGFR	APOBEC3B		activation		Manual	29345375
EGFR	CDH1	activation	activation	900	STRING
EGFR	EGF	inhibition	inhibition	900	STRING
EGFR	EGR1	expression	inhibition	549	STRING
EGFR	HBEGF	activation	activation	549	STRING
EGFR	MAPK1	activation	activation	900	STRING
EGFR	PIK3CA	activation	activation	900	STRING
EGFR	PLCG1	activation	activation	900	STRING
EGFR	SLC9A1	activation	activation	900	STRING
EGFR	SNAI2	activation	activation	416	STRING
EGFR	STAT3	activation	activation	900	STRING
EGFR	TP53	activation	activation	501	STRING
EGFR	VIM	expression	inhibition	417	STRING
EGFR	VMP1	activation	activation	433	STRING
EGR1	ABCB1		activation		TRRUST	11488907
EGR1	ACE		activation		TRRUST	12433834
EGR1	AR		inhibition		TRRUST	15517885
EGR1	ATF3		activation		TRRUST	21205742
EGR1	BCAR1		activation		TRRUST	22431919
EGR1	CCND1	activation	activation	549	STRING_TRRUST	11502738
EGR1	CDK5R1		activation		TRRUST	15289351
EGR1	CDKN1A		activation		TRRUST	12690110
EGR1	CHGA		activation		TRRUST	12456801
EGR1	CXCL8		inhibition		TRRUST	15517885
EGR1	CYP2B6		activation		TRRUST	18303024
EGR1	EAPP		activation		TRRUST	18588995
EGR1	EGFR		activation		TRRUST	11830539
EGR1	EP300		activation		TRRUST	18798221
EGR1	FAS		inhibition		TRRUST	9300687
EGR1	FCER2		inhibition		TRRUST	9300687
EGR1	FGF2		activation		TRRUST	8702507
EGR1	FN1		activation		TRRUST	15608673
EGR1	GDF15		activation		TRRUST	17715378
EGR1	HIF1A		activation		TRRUST	18506761
EGR1	HPSE		activation		TRRUST	15709168
EGR1	HSD11B2		inhibition		TRRUST	15659537
EGR1	HYAL1		activation		TRRUST	18718911
EGR1	IGF2		activation		TRRUST	8634146
EGR1	IL3		activation		TRRUST	8035792
EGR1	IL6		inhibition		TRRUST	15517885
EGR1	KLK3		inhibition		TRRUST	15517885
EGR1	LDLR		activation		TRRUST	12235180
EGR1	LHB		activation		TRRUST	10319325
EGR1	LMTK2		activation		TRRUST	15289351
EGR1	MMP14		activation		TRRUST	17158885
EGR1	MYB		inhibition		TRRUST	7559553
EGR1	NAB2		activation		TRRUST	16260776
EGR1	PCSK2		activation		TRRUST	9359835
EGR1	PDGFB		activation		TRRUST	16092976
EGR1	PDGFC		activation		TRRUST	15247255
EGR1	PLAU		activation		TRRUST	21283769
EGR1	PLAUR		activation		TRRUST	21283769
EGR1	PTEN		activation		TRRUST	17516844
EGR1	PTGES		activation		TRRUST	21983014
EGR1	PTGS2		inhibition		TRRUST	15517885
EGR1	RBL2		activation		TRRUST	22431919
EGR1	SLC4A2		activation		TRRUST	22228178
EGR1	SLC9A3		activation		TRRUST	16464174
EGR1	SOD1		activation		TRRUST	9867871
EGR1	STIM1		activation		TRRUST	20123987
EGR1	SYN1		activation		TRRUST	8195167
EGR1	TCF4		activation		TRRUST	18798221
EGR1	TMPO		activation		TRRUST	19747485
EGR1	TNF		activation		TRRUST	10913190
EGR1	TNFSF10		inhibition		TRRUST	17932312
EGR1	TP53		activation		TRRUST	9242687
EGR1	UBE2S		activation		TRRUST	18780286
EGR1	WNT4		inhibition		TRRUST	18281035
EGR3	CAT		activation		TRRUST	1906159
EGR3	NAB2	activation	activation	480	STRING_TRRUST	20506119
EIF2C3	NOTCH1	inhibition	inhibition	900	STRING
EIF2C3	PTEN	inhibition	inhibition	900	STRING
ELF1	FCER1A		inhibition		TRRUST	11971001
ELF3	KRT4		inhibition		TRRUST	10773884
ELF3	MMP9		inhibition		TRRUST	18302674
ELF3	SPRR1B		activation		TRRUST	12682075
ELF3	SPRR2A		activation		TRRUST	10773884
ELF3	TIMP3		activation		TRRUST	12407165
ELF4	HBD		activation		TRRUST	15286431
ELF4	MMP9		inhibition		TRRUST	12438253
ELF4	TP53		inhibition		TRRUST	20805247
ELK1	EZH2		activation		TRRUST	22222375
ELK1	MECOM		activation		TRRUST	22689058
ELK4	FOS		activation		TRRUST	9734357
ELL	AQR	activation	activation	900	STRING
ELL	BAX		inhibition		TRRUST	15851483
ELL	CDKN1A		inhibition		TRRUST	15851483
ELL	E2F1		inhibition		TRRUST	24344198
ELL	MDM2		inhibition		TRRUST	15851483
ELL	POLR2C	activation	activation	900	STRING
ELL	POLR2I	activation	activation	900	STRING
ENO1	MYC		inhibition		TRRUST	10681589
EP300	ALOX15		activation		TRRUST	12517954
EP300	CA9		activation		TRRUST	16270297
EP300	CCNE1		activation		TRRUST	12414652
EP300	CDH1	activation	activation	433	STRING
EP300	CRABP1		activation		TRRUST	18000064
EP300	CYBB		inhibition		TRRUST	14605447
EP300	DNMT1		activation		TRRUST	19275888
EP300	EIF2AK1		activation		TRRUST	19133234
EP300	EPO		activation		TRRUST	20368990
EP300	GCK	activation	activation	900	STRING
EP300	GFAP		activation		TRRUST	20414733
EP300	HES1	activation	activation	904	STRING
EP300	HINFP		activation		TRRUST	17826007
EP300	IFNG		activation		TRRUST	12836278
EP300	IGFBP3		activation		TRRUST	12200149
EP300	IL12B		activation		TRRUST	15482860
EP300	IRF1	activation	activation	900	STRING
EP300	KRT16		activation		TRRUST	12954631
EP300	LAMA3		inhibition		TRRUST	10713141
EP300	MDM2		activation		Manual	http://www.cell.com/molecular-cell/abstract/S1097-2765(00)80140-9
EP300	MMP9		activation		TRRUST	18985009
EP300	MYC		inhibition		TRRUST	19279113
EP300	NFKBIA	activation	activation	900	STRING
EP300	NR0B2		activation		TRRUST	18842595
EP300	NR1H4		inhibition		TRRUST	18842595
EP300	PCNA		inhibition		TRRUST	10618724
EP300	PTGS2		activation		TRRUST	12471036
EP300	TBXAS1		activation		TRRUST	14565864
EP300	THBD		inhibition		TRRUST	15677570
EP300	TP53		activation		Manual	http://www.cell.com/molecular-cell/abstract/S1097-2765(00)80140-9
EP300	TP73		activation		TRRUST	11115495
EP300	TRIM22		activation		TRRUST	23670564
EP300	VCAM1		activation		TRRUST	19281832
EP300	VEGFA		activation		TRRUST	22789427
EP300	WT1		activation		TRRUST	15752709
EP300	YY1	activation	activation	900	STRING
EPAS1	CA9		activation		TRRUST	12171890
EPAS1	CCR7		activation		TRRUST	19305150
EPAS1	COL10A1		activation		TRRUST	20495570
EPAS1	EGLN3	activation	activation	156	STRING
EPAS1	FLT1		activation		TRRUST	15192019
EPAS1	MMP14		activation		TRRUST	15592504
EPAS1	MSC		activation		TRRUST	21081659
EPAS1	SERPINE1		activation		TRRUST	15039136
EPAS1	TWIST1	activation	activation	900	STRING
EPAS1	VEGFA		activation		TRRUST	11301389
EPHB1	BLK	activation	activation	900	STRING
EPHB1	FGR	activation	activation	900	STRING
EPHB1	MAP3K7	activation	activation	900	STRING
EPHB1	PIK3CA	activation	activation	900	STRING
EPHB1	SRC	activation	activation	900	STRING
EPS15	ADRB2	inhibition	inhibition	900	STRING
EPS15	AP2A1	inhibition	inhibition	945	STRING
EPS15	AP2M1	inhibition	inhibition	903	STRING
EPS15	AVPR2	inhibition	inhibition	900	STRING
EPS15	CLTA	inhibition	inhibition	947	STRING
EPS15	DLL1	activation	activation	900	STRING
EPS15	DVL2	inhibition	inhibition	901	STRING
EPS15	EGF	activation	activation	900	STRING
EPS15	EGFR	activation	activation	900	STRING
EPS15	ITSN2	inhibition	inhibition	948	STRING
EPS15	JAG1	activation	activation	900	STRING
EPS15	NOTCH1	activation	activation	900	STRING
EPS15	WNT	inhibition	inhibition	901	STRING
ERCC2	BAX		activation		TRRUST	22387547
ERCC2	BCL2		inhibition		TRRUST	22387547
ERCC2	CDKN1A		activation		TRRUST	22387547
ERCC2	TP53		activation		TRRUST	22387547
ERF	ETS2		inhibition		TRRUST	7588608
ERG	CXCL8		inhibition		TRRUST	19359602
ERG	CXCR4		activation		TRRUST	19396168
ERG	ICAM1		inhibition		TRRUST	22235125
ERG	ILK		inhibition		TRRUST	23027626
ERG	SPP1		activation		TRRUST	21669963
ERG	VIM		activation		TRRUST	8895512
ERG	VWF		activation		TRRUST	22235125
ERG	WNT11		activation		TRRUST	21242973
ESR1	BCL2		activation		TRRUST	19148464
ESR1	BTG2		inhibition		TRRUST	19117054
ESR1	CCND1		activation		TRRUST	12554765
ESR1	CDKN1A		activation		TRRUST	11517191
ESR1	CTNNB1		inhibition		TRRUST	16628468
ESR1	CYP19A1		activation		TRRUST	12839940
ESR1	JUN		activation		TRRUST	11477071
ESR1	JUNB		activation		TRRUST	11477071
ESR1	NRF1		activation		TRRUST	21486948
ESR1	PTMA		inhibition		TRRUST	12149645
ESR1	TP53		inhibition		TRRUST	17681750
ESR1	ZEB1		activation		TRRUST	22391641
ESR2	BRCA2		inhibition		TRRUST	18765668
ESR2	CDKN1A		activation		TRRUST	11517191
ESR2	INSR		inhibition		TRRUST	22099628
ESRRA	CYP19A1		activation		TRRUST	15955695
ESRRA	NR2F1		inhibition		TRRUST	15955695
ESRRA	NR2F6		inhibition		TRRUST	15955695
ESRRA	NRIP1		activation		TRRUST	16923809
ESRRA	SNAI1		inhibition		TRRUST	15955695
ESRRA	SNAI2		inhibition		TRRUST	15955695
ETS1	ANGPT2		activation		TRRUST	15003510
ETS1	ANPEP		activation		TRRUST	14507917
ETS1	BAX		inhibition		TRRUST	17213822
ETS1	CA9		inhibition		TRRUST	18381358
ETS1	CASP1		activation		TRRUST	16103071
ETS1	CSF3R		activation		TRRUST	7964503
ETS1	EGR1		activation		TRRUST	19074849
ETS1	IL2		inhibition		TRRUST	7876544
ETS1	MDM2		inhibition		TRRUST	11424091
ETS1	MMP9		activation		TRRUST	22270366
ETS1	MYB		activation		TRRUST	7848925
ETS1	PARP1		activation		TRRUST	11973649
ETS1	PF4		activation		TRRUST	12609849
ETS1	TBXA2R		activation		TRRUST	18698092
ETS1	TNC		activation		TRRUST	15001984
ETS1	WT1		activation		TRRUST	18064385
ETS2	ANGPT2		activation		TRRUST	15003510
ETS2	ANPEP		activation		TRRUST	14507917
ETS2	CGA		activation		TRRUST	15637148
ETS2	CHRNE		activation		TRRUST	9677435
ETS2	CSF2		activation		TRRUST	12646185
ETS2	CSF3R		activation		TRRUST	7964503
ETS2	CXCL8		activation		TRRUST	12438253
ETS2	ERG		activation		TRRUST	7731694
ETS2	FLI1		activation		TRRUST	19829305
ETS2	ICAM1		activation		TRRUST	9572487
ETS2	IL5		activation		TRRUST	10212281
ETS2	KIT	activation	activation	900	STRING
ETS2	LCK		activation		TRRUST	7970721
ETS2	MDM2		activation		TRRUST	12750288
ETS2	MMP9		activation		TRRUST	12438253
ETS2	MSR1		activation		TRRUST	8114743
ETV3	NFKB		inhibition		TRRUST	18025162
ETV4	CCND3		activation		TRRUST	17467662
ETV4	PTGS2		activation		TRRUST	11274170
ETV4	VIM		activation		TRRUST	8895512
ETV5	ICAM1		activation		TRRUST	9572487
ETV6	CDKN1A		activation		TRRUST	16828711
EXOSC2	IL8	inhibition	inhibition	900	STRING
EXOSC3	IL8	inhibition	inhibition	900	STRING
EZH2	ADAMTS1		inhibition		TRRUST	22514714
EZH2	ADRB2		inhibition		TRRUST	17996646
EZH2	ALDH1A1		inhibition		TRRUST	22144423
EZH2	APC		inhibition		TRRUST	22907428
EZH2	AXL		activation		TRRUST	23077658
EZH2	CCND1		activation		TRRUST	20132185
EZH2	CCNE1		activation		TRRUST	20132185
EZH2	CDH1		inhibition		TRRUST	21685935
EZH2	CDKN1A		inhibition		TRRUST	21629038
EZH2	CDKN2A		inhibition		TRRUST	23289480
EZH2	CDKN2B		inhibition		TRRUST	21697275
EZH2	CIITA		inhibition		TRRUST	17911618
EZH2	DACT3		inhibition		TRRUST	22144423
EZH2	FBXO32		inhibition		TRRUST	21546904
EZH2	FOXC1		inhibition		TRRUST	21465172
EZH2	HDAC1		inhibition		TRRUST	20132185
EZH2	HOXB13		inhibition		TRRUST	22808286
EZH2	KPNB1		activation		TRRUST	24132643
EZH2	MMP2		activation		TRRUST	21629038
EZH2	MST1		inhibition		TRRUST	24499724
EZH2	MYC		inhibition		TRRUST	23079660
EZH2	NOTCH1	activation	activation	511	STRING
EZH2	PCNA		activation		TRRUST	21629038
EZH2	PEBP1		inhibition		TRRUST	22505648
EZH2	PIP5K1C		inhibition		TRRUST	21216957
EZH2	RPLP0		activation		TRRUST	17676662
EZH2	RUNX3		inhibition		TRRUST	18430739
EZH2	SATB1		inhibition		TRRUST	21232178
EZH2	SNAI2		inhibition		TRRUST	23836662
EZH2	SSTR1		inhibition		TRRUST	22144423
EZH2	TP53		inhibition		TRRUST	20132185
EZH2	TWIST1		inhibition		TRRUST	23836662
F11R	MAPK1	activation	activation	900	STRING
F11R	MAPK3	activation	activation	900	STRING
F11R	PIK3CA	activation	activation	900	STRING
FANCM	FANCE	activation	activation	900	STRING
FANCM	HES1	activation	activation	900	STRING
FCER1A	LCP2	activation	activation	900	STRING
FCER1A	PIK3CA	activation	activation	900	STRING
FCER1A	PLCG1	activation	activation	900	STRING
FCER1A	PTPN11	activation	activation	900	STRING
FCER1A	RAF1	inhibition	inhibition	900	STRING
FGF7	HGF	activation	activation	489	STRING
FGFR1	FGF7	inhibition	inhibition	404	STRING
FGFR1	NRAS	activation	activation	179	STRING
FGFR1	PLCG1	activation	activation	900	STRING
FGFR3	FGF7	inhibition	inhibition	156	STRING
FGR	EFNB1	activation	activation	900	STRING
FGR	EGF	activation	activation	900	STRING
FGR	EGFR	activation	activation	900	STRING
FGR	MAPK14	activation	activation	910	STRING
FGR	NGEF	activation	activation	900	STRING
FGR	TRPV6	activation	activation	900	STRING
FHL2	CCND1		inhibition		TRRUST	21377781
FHL2	CDKN1A		activation		TRRUST	21377781
FLI1	ID2		activation		TRRUST	12447693
FLI1	IL10		activation		TRRUST	20879862
FN1	ARF6	activation	activation	900	STRING
FN1	IGF1R	activation	activation	900	STRING
FN1	IRS1	activation	activation	907	STRING
FOS	CASP9		activation		TRRUST	20188076
FOS	CCK		activation		TRRUST	1360635
FOS	CCL2	activation	activation	900	STRING
FOS	CLU		inhibition		TRRUST	10406964
FOS	CREM		activation		TRRUST	21757709
FOS	DDIT3		activation		TRRUST	20188076
FOS	EGR1	expression	inhibition	488	STRING
FOS	ERCC4		activation		TRRUST	20976523
FOS	EZR		activation		TRRUST	19164283
FOS	FAS		activation		TRRUST	10903433
FOS	FMO4		activation		TRRUST	20188076
FOS	FOS		inhibition		TRRUST	2498646
FOS	FOSL2	activation	activation	900	STRING
FOS	HMOX1	activation	activation	900	STRING
FOS	HSPH1		activation		TRRUST	20188076
FOS	IFNG	activation	activation	901	STRING
FOS	IGFBP7	activation	activation	900	STRING
FOS	IL1A	activation	activation	900	STRING
FOS	IL4	activation	activation	900	STRING
FOS	IL6	activation	activation	900	STRING
FOS	KDM6B	activation	activation	900	STRING
FOS	MMP1		activation		TRRUST	19028685
FOS	MT2A	activation	activation	900	STRING
FOS	MYC		inhibition		TRRUST	2498162
FOS	NEFL		activation		TRRUST	8180132
FOS	NFKB		inhibition		TRRUST	20188076
FOS	PPARG	activation	activation	450	STRING
FOS	PTGS2		activation		TRRUST	9620167
FOS	SLC10A2		inhibition		TRRUST	12454857
FOS	SMAD7		activation		TRRUST	15579469
FOS	SOX7		activation		TRRUST	22171135
FOS	SPI1		inhibition		TRRUST	9988737
FOS	SRR		activation		TRRUST	15681805
FOS	TGFB1	activation	activation	902	STRING
FOS	TGFB3	activation	activation	902	STRING
FOS	TP53	inhibition	inhibition	900	STRING
FOSB	CXCL8		activation		TRRUST	20826776
FOSL2	BCL6		activation		TRRUST	22493372
FOSL2	BRCA1		activation		TRRUST	17434164
FOSL2	CCR4		activation		TRRUST	22493372
FOSL2	FOSL1		activation		TRRUST	13679379
FOSL2	MDM2		activation		TRRUST	22493372
FOSL2	MYB		activation		TRRUST	22493372
FOSL2	NOS2		activation		TRRUST	12788789
FOSL2	TIMP1		inhibition		TRRUST	11337499
FOSL2	UGT2B15		activation		TRRUST	19487245
FOXA1	ABCA1		inhibition		TRRUST	24807696
FOXA1	APOB		activation		TRRUST	8441395
FOXA1	BCL2		inhibition		TRRUST	19127412
FOXA1	KRT7		activation		TRRUST	20043065
FOXA2	ABCA1		inhibition		TRRUST	24807696
FOXA2	CDH1		activation		TRRUST	20160041
FOXD3	CYFIP2		activation		TRRUST	23058321
FOXD3	RARB		activation		TRRUST	23058321
FOXD3	SPP1		activation		TRRUST	11891324
FOXF1	GH2		activation		TRRUST	16772323
FOXF2	CXCL12		activation		TRRUST	19562724
FOXF2	PDGFA		inhibition		TRRUST	19562724
FOXF2	WASF2		activation		TRRUST	19562724
FOXG1	CDKN1A		inhibition		TRRUST	19755996
FOXL2	CYP19A1		inhibition		TRRUST	21862621
FOXL2	SIRT1		activation		TRRUST	19010791
FOXM1	BTG2		activation		TRRUST	19615363
FOXM1	MYC		activation		TRRUST	23804320
FOXO1	CXCR4		activation		TRRUST	20068066
FOXO1	EGR1		inhibition		TRRUST	22865884
FOXO1	IL6		activation		TRRUST	21185807
FOXO3	AKT1	activation	activation	158	STRING
FOXO3	AR		activation		TRRUST	16061480
FOXO3	CCND2		inhibition		TRRUST	15509806
FOXO3	CCNG2	activation	activation	450	STRING
FOXO3	FASLG		activation		TRRUST	11756562
FOXO3	FOXM1		inhibition		TRRUST	19276163
FOXO3	GALT		activation		TRRUST	17975019
FOXO3	IGF1R	activation	activation	158	STRING
FOXO3	INSR	activation	activation	158	STRING
FOXO3	MYOCD		inhibition		TRRUST	18772130
FOXO3	PLK1	activation	activation	906	STRING
FOXO3	SIRT1	activation	activation	638	STRING_TRRUST	23525956
FOXO3	SIRT6		activation		TRRUST	20816089
FOXO3	TNFSF10		activation		TRRUST	23630076
FOXO3	TXNIP		activation		TRRUST	20656682
FOXO4	BCL6		activation		TRRUST	11777915
FOXP1	KLK3		inhibition		TRRUST	18640093
FOXP3	BRCA1		inhibition		TRRUST	23319807
FOXP3	CCR4		activation		TRRUST	21036387
FOXP3	IL17A	expression	inhibition	467	STRING
FOXP3	IL2RA		activation		TRRUST	21036387
FOXP3	IL4	expression	inhibition	541	STRING	15790681
FOXP3	USP21		activation		TRRUST	23395819
FOXQ1	BCL11A		activation		TRRUST	20145154
FOXQ1	TWIST1		activation		TRRUST	23723077
FRIZZLED	ADAR		activation		Manual	10698942
FST	TGFB1	expression	inhibition	450	STRING
FUS	MDM2		inhibition		TRRUST	17234782
FZD4	DVL2	activation	activation	900	STRING
FZD4	PARD6A	activation	activation	900	STRING
FZD6	DVL2	activation	activation	900	STRING
GATA1	BST2		activation		TRRUST	16249385
GATA1	CBFB		inhibition		TRRUST	19825991
GATA1	CDA		activation		TRRUST	14744791
GATA1	CEBPA		inhibition		TRRUST	19825991
GATA1	CYBB		activation		TRRUST	10734088
GATA1	DICER1		activation		TRRUST	23426981
GATA1	FCER1A		activation		TRRUST	11971001
GATA1	GP1BB		activation		TRRUST	8703016
GATA1	PF4		activation		TRRUST	12609849
GATA1	TBXA2R		activation		TRRUST	18698092
GATA1	WT1		activation		TRRUST	19212333
GATA2	CYBB		inhibition		TRRUST	10734088
GATA2	FCER1A		activation		TRRUST	24639354
GATA2	PPARG		inhibition		TRRUST	19772889
GATA2	WT1		activation		TRRUST	19212333
GATA3	CD40LG		activation		TRRUST	18719603
GATA3	CDH1		activation		TRRUST	20189993
GATA3	HSD17B1		inhibition		TRRUST	9231796
GATA3	MUC1		activation		TRRUST	17078870
GATA3	STAT4		inhibition		TRRUST	21632975
GATA3	ZEB1		activation		TRRUST	20731704
GATA6	CAV1		inhibition		TRRUST	21514437
GBX2	IL6		activation		TRRUST	10690529
GCM2	PTH		activation		TRRUST	20558332
GFI1	BAX		inhibition		TRRUST	17213822
GFI1	CDKN1A	inhibition	inhibition	900	STRING
GFI1	CYP27B1		inhibition		TRRUST	15947108
GLI1	BCL2		activation		TRRUST	19074837
GLI1	CDK2		activation		TRRUST	20647328
GLI1	SFRP1		activation		TRRUST	19930158
GLI1	SOCS1		activation		TRRUST	24058673
GLI2	BCL2		activation		TRRUST	16880536
GLI2	CDH1		inhibition		TRRUST	23890107
GLI2	FOXF1		activation		TRRUST	23034409
GLI2	FST		activation		TRRUST	18319260
GLI2	SOCS1		activation		TRRUST	24058673
GLI3	SMO		activation		TRRUST	15072830
GLI3	VMP1		activation		TRRUST	22535956
GNAI1	ADCY1	activation	activation	900	STRING
GNAI1	AKT1	activation	activation	900	STRING
GNAI1	CDC42	activation	activation	900	STRING
GNAI1	INS	inhibition	inhibition	900	STRING
GNAI1	MAPK1	activation	activation	900	STRING
GNAI1	MAPK14	activation	activation	900	STRING
GNAI1	MAPK3	activation	activation	900	STRING
GNAI1	PIK3CA	activation	activation	900	STRING
GNAI1	PLCG1	activation	activation	900	STRING
GNAI1	PTK2B	activation	activation	900	STRING
GNAI1	PTPN11	activation	activation	900	STRING
GRIN2B	GRIA2	expression	inhibition	493	STRING
GSK3B	APC	activation	activation	900	STRING	26393419
GSK3B	CTNNB1		inhibition		Manual	22935447
GSK3B	DVL2	activation	activation	900	STRING
GSK3B	IRS1	inhibition	inhibition	154	STRING
GSK3B	LRP6	activation	activation	900	STRING
GSK3B	POLR2H	activation	activation	900	STRING
GSK3B	POLR2L	activation	activation	900	STRING
GSK3B	RAS		inhibition		Manual	22494971
GSK3B	SNAI1		inhibition		Manual	15631989
GSK3B	TP53	activation	activation	904	STRING
GSK3B	TSC1	activation	activation	900	STRING
GSK3B	TSC2	activation	activation	900	STRING
GSN	CYCS	inhibition	inhibition	900	STRING
GSN	KLK3	activation	activation	900	STRING
GTF2A1	IFNB1	activation	activation	900	STRING
GTF2F1	IFNB1	activation	activation	900	STRING
GTF2I	SIRT1		activation		TRRUST	21407215
HAVCR2	IFNG		activation		Manual	22875805
HAVCR2	IL1B		activation		Manual	23180819
HAVCR2	IL6		activation		Manual	22875806
HAVCR2	TNF		activation		Manual	22875804
HBP1	CDKN1A		inhibition		TRRUST	10030670
HBP1	NCF1		inhibition		TRRUST	15024088
HCFC1	E2F1		activation		TRRUST	17612494
HDAC1	ABCB1		inhibition		TRRUST	19435809
HDAC1	AES	activation	activation	900	STRING
HDAC1	BAMBI		inhibition		TRRUST	24448807
HDAC1	BCL2A1		activation		TRRUST	17000776
HDAC1	BIRC3		activation		TRRUST	17000776
HDAC1	BRCA2		inhibition		TRRUST	18765668
HDAC1	CCND2		inhibition		TRRUST	11511535
HDAC1	CD1D		inhibition		TRRUST	22419072
HDAC1	CD44		inhibition		TRRUST	18372343
HDAC1	CD82		inhibition		TRRUST	19182791
HDAC1	CDH1		inhibition		TRRUST	18794357
HDAC1	CDKN1A		inhibition		TRRUST	12665570
HDAC1	CLDN7		activation		TRRUST	19277896
HDAC1	COL1A2		activation		TRRUST	16464847
HDAC1	CTBP1	activation	activation	900	STRING
HDAC1	CTNNB1	inhibition	inhibition	900	STRING
HDAC1	EGFR		inhibition		TRRUST	22025675
HDAC1	EGR1		inhibition		TRRUST	21983014
HDAC1	EIF2AK1		inhibition		TRRUST	19133234
HDAC1	ESR1		inhibition		TRRUST	18316616
HDAC1	FOS		inhibition		TRRUST	17056544
HDAC1	GAD1		inhibition		TRRUST	19029285
HDAC1	GRIN2B		activation		TRRUST	19081374
HDAC1	HES1	inhibition	inhibition	900	STRING
HDAC1	HLA-DRA		inhibition		TRRUST	11533238
HDAC1	HSPA5		inhibition		TRRUST	19417144
HDAC1	ICAM1		activation		TRRUST	12490396
HDAC1	IGFBP3		activation		TRRUST	12200149
HDAC1	IL2		inhibition		TRRUST	17056544
HDAC1	KLF4		inhibition		TRRUST	15051827
HDAC1	KLK3	inhibition	inhibition	900	STRING
HDAC1	MMP28		inhibition		TRRUST	20144149
HDAC1	MMP9		inhibition		TRRUST	22879913
HDAC1	NFKBN		inhibition		TRRUST	19029285
HDAC1	PCNA		inhibition		TRRUST	9650586
HDAC1	PHB		inhibition		TRRUST	21152868
HDAC1	PTGS2		activation		TRRUST	17395887
HDAC1	RARB		inhibition		TRRUST	14731134
HDAC1	RECQL4		inhibition		TRRUST	15674334
HDAC1	RHOB		inhibition		TRRUST	13679859
HDAC1	SMAD2	inhibition	inhibition	900	STRING
HDAC1	SMAD3	inhibition	inhibition	900	STRING
HDAC1	SNAI1	inhibition	inhibition	900	STRING
HDAC1	SNAI2	inhibition	inhibition	900	STRING_TRRUST	18588516
HDAC1	SP1		inhibition		TRRUST	21636851
HDAC1	SPP1		inhibition		TRRUST	20609221
HDAC1	TFF1		inhibition		TRRUST	19581286
HDAC1	TJP1		inhibition		TRRUST	20580679
HDAC1	TP53		inhibition		TRRUST	15130752
HDAC1	TXNIP		inhibition		TRRUST	19351825
HDAC11	IL10		inhibition		TRRUST	19011628
HDAC11	IL17A		inhibition		TRRUST	21239696
HDAC11	TNF		inhibition		TRRUST	21239696
HDAC2	ALOX5		activation		TRRUST	21883892
HDAC2	CD1D		inhibition		TRRUST	22419072
HDAC2	CDH1		inhibition		TRRUST	19706751
HDAC2	CXCL8		inhibition		TRRUST	19411311
HDAC2	SNAI2		inhibition		TRRUST	23836662
HDAC2	SP1		inhibition		TRRUST	21636851
HDAC2	TWIST1		inhibition		TRRUST	23836662
HDAC3	ALOX5		activation		TRRUST	21883892
HDAC3	CDH1		inhibition		TRRUST	20049841
HDAC3	CDKN2A		inhibition		TRRUST	18558095
HDAC3	CXCR4		inhibition		TRRUST	20473547
HDAC3	EP300	activation	activation	900	STRING
HDAC3	GAS2		inhibition		TRRUST	20679491
HDAC3	GATA2		inhibition		TRRUST	11567998
HDAC3	GRHL1		inhibition		TRRUST	24419085
HDAC3	ID2	inhibition	inhibition	900	STRING
HDAC3	IFNA		inhibition		TRRUST	22685561
HDAC3	JUN		inhibition		TRRUST	17244530
HDAC3	MMP2		inhibition		TRRUST	17079677
HDAC3	MYC		inhibition		TRRUST	19279113
HDAC3	PPARG	activation	activation	900	STRING
HDAC4	CDKN1A		inhibition		TRRUST	18632985
HDAC4	IL10		inhibition		TRRUST	17610967
HDAC4	PTGS2		activation		TRRUST	18820298
HDAC4	WT1		inhibition		TRRUST	18064385
HDAC5	SLC2A1		activation		TRRUST	22991226
HDAC5	SLIT2		inhibition		TRRUST	19351956
HDAC5	WT1		inhibition		TRRUST	18064385
HDAC5	YY1		activation		TRRUST	18632988
HDAC7	CDKN1A		activation		TRRUST	20693714
HDAC7	MEF2D		inhibition		TRRUST	11585834
HDAC9	MYEF2		inhibition		TRRUST	10487760
HDAC9	NFKB		inhibition		TRRUST	15964798
HDAC9	TP53		inhibition		TRRUST	15964798
HDGF	CDH1		inhibition		TRRUST	22247069
HDGF	VIM		activation		TRRUST	22247069
HES1	ASCL1		inhibition		TRRUST	11054669
HES1	CD4		inhibition		TRRUST	11287612
HES1	DBF4		activation		TRRUST	12420215
HES1	E2F1		inhibition		TRRUST	15467735
HES1	MAP2		inhibition		TRRUST	19880519
HES1	PTEN		inhibition		TRRUST	18414037
HES1	PTGDS		inhibition		TRRUST	15743775
HEXIM1	CCND1		inhibition		TRRUST	18757415
HEY1	BMP2		inhibition		TRRUST	21945409
HEY1	OCLN		activation		TRRUST	17028039
HEY1	PROX1		inhibition		TRRUST	22719258
HGF	MAPK1	activation	activation	900	STRING
HGF	TGFB1	expression	inhibition	436	STRING
HGS	CDH1	activation	activation	900	STRING
HGS	EGF	activation	activation	900	STRING
HGS	EGFR	activation	activation	900	STRING
HGS	HGF	activation	activation	900	STRING
HIC1	E2F1		inhibition		TRRUST	19486893
HIC1	MYC		inhibition		TRRUST	24067369
HIC1	SIRT1		inhibition		TRRUST	19525223
HIC1	STAT3		activation		TRRUST	24067369
HIC1	VLDLR		inhibition		TRRUST	24076391
HIF1A	APEX1		inhibition		TRRUST	19524065
HIF1A	BAX		activation		TRRUST	15706354
HIF1A	CA9		activation		TRRUST	12171890
HIF1A	CCND1		inhibition		TRRUST	20179204
HIF1A	CCR7		activation		TRRUST	17178876
HIF1A	CDH1		inhibition		TRRUST	22295844
HIF1A	CXCR4		activation		TRRUST	17075581
HIF1A	HBEGF		activation		TRRUST	22641673
HIF1A	ITGB2		activation		TRRUST	15235127
HIF1A	SLC29A1		inhibition		TRRUST	19853583
HIF1A	SLC2A1		activation		TRRUST	15525582
HIF1A	SOCS1		activation		TRRUST	20003295
HIF1A	TWIST1		activation		TRRUST	23623921
HIF1A	VIM		activation		TRRUST	22295844
HIF1A	ZNF217		activation		TRRUST	21483406
HIF3A	EPAS1	activation	activation	900	STRING
HIPK2	CDKN1A		activation		TRRUST	15897882
HIPK2	HIF1A		inhibition		TRRUST	19046997
HIPK2	MEF2C		inhibition		TRRUST	23620283
HIPK2	NOX1		inhibition		TRRUST	20171273
HIPK2	TP53	activation	activation	900	STRING
HIPK2	VEGFA		inhibition		TRRUST	18644116
HIPK2	VIM		inhibition		TRRUST	22236966
HIST1H2AC	KLK3	activation	activation	900	STRING
HLA-A	CD28	activation	activation	900	STRING
HLA-A	IL2RG	activation	activation	900	STRING
HLA-A	JUN	activation	activation	900	STRING
HLA-A	LCP2	activation	activation	900	STRING
HLA-DRB1	CD28	activation	activation	900	STRING
HLA-DRB1	FOS	activation	activation	900	STRING
HLA-DRB1	IFNG	activation	activation	900	STRING
HLA-DRB1	LCP2	activation	activation	900	STRING
HLA-DRB1	PTPN11	activation	activation	900	STRING
HMGA1	BRCA1		inhibition		TRRUST	12640109
HMGA1	CD44		activation		TRRUST	15901130
HMGA1	CDH1		inhibition		TRRUST	22276142
HMGA1	POU1F1		activation		TRRUST	22199144
HMGA1	PTGS2		activation		TRRUST	22898640
HMGA1	SLC2A3		activation		TRRUST	22706202
HMGA1	TWIST1		activation		TRRUST	22276142
HMGA2	CDH1		activation		TRRUST	19179606
HMGA2	POU1F1		activation		TRRUST	22199144
HMGB1	NFKB	activation	activation	904	STRING
HMGB1	TLR2	activation	activation	484	STRING
HMGB2	TNF		activation		TRRUST	18218727
HNF4A	CEACAM1		activation		TRRUST	8055923
HNF4A	CYP2C8		activation		TRRUST	20086032
HNF4A	MYC		activation		TRRUST	23714368
HNF4A	NR1I2		activation		TRRUST	12601364
HNF4A	RNASE2		activation		TRRUST	19115260
HOPX	FOS		inhibition		TRRUST	19173292
HOXA1	BCL2		activation		TRRUST	12482855
HOXA1	CCND1		activation		TRRUST	15665309
HOXA1	MYC		activation		TRRUST	15665309
HOXA10	CDKN1C		inhibition		TRRUST	15749785
HOXA10	ID2		activation		TRRUST	20565746
HOXA10	SNAI1		inhibition		TRRUST	16424022
HOXA10	TP53		activation		TRRUST	21993662
HOXA7	CDH1		activation		TRRUST	11742062
HOXA7	VIM		activation		TRRUST	11742062
HOXA9	ID2		activation		TRRUST	20565746
HOXA9	NFKB		inhibition		TRRUST	18068911
HOXB7	CCND1		activation		TRRUST	21474578
HOXB7	EGFR		activation		TRRUST	21690342
HOXB7	PDGFA		activation		TRRUST	21183939
HOXB7	WNT		activation		TRRUST	21183939
HSF1	ATG7		activation		TRRUST	23386620
HSF1	CDKN1A		inhibition		TRRUST	20622894
HSF1	HSPA4		activation		TRRUST	12813038
HSF1	IL1B		inhibition		TRRUST	10328874
HSF2	HSPA4		activation		TRRUST	12813038
HSF2	MAPK8		inhibition		TRRUST	11557063
HSF2	TNFSF11		activation		TRRUST	15731115
HTATIP2	SPP1		inhibition		TRRUST	18537194
HTT	TP53	expression	inhibition	467	STRING
IBTK	CD79A	inhibition	inhibition	900	STRING
ICAM1	IL4	expression	inhibition	562	STRING
ID1	ZNF148		inhibition		TRRUST	21606196
ID2	SNAI1		activation		TRRUST	22551584
ID4	BRCA1		inhibition		TRRUST	12032322
IFI16	ICAM1		inhibition		TRRUST	17699163
IFI16	MYC		inhibition		TRRUST	20052289
IFI16	WT1		activation		TRRUST	18231640
IFITM	CD81	activation	activation	450	STRING
IFITM1	CD81	activation	activation	450	STRING
IFNA	APOBEC3A		activation		Manual	23427247
IFNA	APOBEC3A		activation		Manual	20308164
IFNA	APOBEC3F		activation		Manual	23427247
IFNA	APOBEC3G		activation		Manual	27003258
IFNA	CCR5		activation		Manual	http://journals.plos.org/plospathogens/article?id=10.1371/journal.ppat.1000766
IFNA	CD209		inhibition		Manual	11884427
IFNA	IFI44		activation		Manual	25776761
IFNA	IFITM	Expression	activation		Manual	24753610
IFNA	IFNG	activation	activation	900	STRING
IFNA	IL6	expression	inhibition	416	STRING
IFNA	IRF1	activation	activation	416	STRING
IFNA	IRF1	activation	activation	433	STRING
IFNA	IRF7	activation	activation	549	STRING
IFNA	IRS1		activation		Manual	http://www.jbc.org/content/270/27/15938.long
IFNA	JAK1	inhibition	inhibition	900	STRING
IFNA	SIGLEC1		activation		Manual	25947229
IFNA	STAT1		activation		Manual	http://www.jimmunol.org/content/192/12/6037.long
IFNA	STAT3		activation		Manual	27003258
IFNA	TLR3	activation	activation	416	STRING
IFNA	TRIM5		activation		Manual	16289103
IFNB1	CCL5	activation	activation	416	STRING
IFNB1	CXCL10	activation	activation	441	STRING
IFNB1	IFNA	inhibition	inhibition	900	STRING
IFNB1	IRF7	activation	activation	416	STRING
IFNB1	JAK1	inhibition	inhibition	900	STRING
IFNB1	MX2		activation		Manual	26566027
IFNB1	SOCS3	activation	activation	416	STRING
IFNB1	STAT1	activation	activation	900	STRING
IFNB1	TRIM5		activation		Manual	16289103
IFNG	CCL2	activation	activation	419	STRING
IFNG	CD209		inhibition		Manual	11884427
IFNG	IFITM	Expression	activation		Manual	24753610
IFNG	RNASE7		activation		Manual	27011175
IGF1	CDH1	expression	inhibition	433	STRING
IGF1	CDKN1A	activation	activation	450	STRING
IGF1	EGF	activation	activation	541	STRING
IGF1	IL2	activation	activation	416	STRING
IGF1	MAPK1	activation	activation	900	STRING
IGF1	MAPK3	activation	activation	900	STRING
IGF1	PIK3CA	activation	activation	900	STRING
IGF1	RAF1	activation	activation	900	STRING
IGF1	RPS6KB1	activation	activation	900	STRING
IGF1	SIRT1	activation	activation	433	STRING
IGF1	TGFB1	activation	activation	450	STRING
IGF1R	JAK1		activation		Manual	http://press.endocrine.org/doi/10.1210/endo.139.3.5829
IGF1R	JAK2		activation		Manual	http://press.endocrine.org/doi/10.1210/endo.139.3.5829
IGF1R	MAPK1	activation	activation	910	STRING
IGF1R	MAPK3	activation	activation	910	STRING
IGF1R	PIK3CA	activation	activation	900	STRING
IGF1R	RAF1	activation	activation	907	STRING
IGF1R	RPS6KB1	activation	activation	909	STRING
IGF1R	SOS1		activation		Manual	http://www.ncbi.nlm.nih.gov/books/NBK21720/
IGF1R	SRC		activation		Manual	12820418
IKBKB	CD44		inhibition		TRRUST	18600306
IKBKB	CDKN1A	activation	activation	416	STRING
IKBKB	FOXO3	activation	activation	900	STRING
IKBKB	IL6	expression	inhibition	434	STRING
IKBKB	IL8	expression	inhibition	416	STRING
IKBKB	MMP9		inhibition		TRRUST	18600306
IKBKB	NFKB	activation	activation	900	STRING
IKBKB	NOS2		inhibition		TRRUST	17478759
IKBKB	VCAM1		inhibition		TRRUST	18600306
IL10	ARG1	activation	activation	454	STRING
IL10	BCL2	activation	activation	551	STRING	27186967
IL10	CASP1	expression	inhibition	428	STRING
IL10	CCL2	activation	activation	455	STRING	15888256
IL10	CCL20	expression	inhibition	416	STRING
IL10	CCL5	expression	inhibition	534	STRING	19428551
IL10	CD163	activation	activation	433	STRING
IL10	CD209	activation	activation	416	STRING
IL10	CD27	expression	inhibition	416	STRING
IL10	CD274	activation	activation	457	STRING
IL10	CD36	expression	inhibition	416	STRING
IL10	CD44	activation	activation	470	STRING
IL10	CD83	activation	activation	416	STRING
IL10	CSF1	expression	inhibition	416	STRING
IL10	CXCL10	expression	inhibition	554	STRING
IL10	F3	expression	inhibition	467	STRING
IL10	HMOX1	activation	activation	560	STRING
IL10	ICAM1	expression	inhibition	558	STRING
IL10	IFNG	expression	inhibition	473	STRING
IL10	IL12B	expression	inhibition	338	STRING
IL10	IL17A	expression	inhibition	554	STRING
IL10	IL1B	expression	inhibition	587	STRING
IL10	IL2	expression	inhibition	533	STRING
IL10	IL4	activation	activation	573	STRING
IL10	IL6	activation	activation	473	STRING
IL10	IL6ST	activation	activation	416	STRING
IL10	IL8	expression	inhibition	496	STRING
IL10	MMP9	expression	inhibition	416	STRING
IL10	PTGS2	expression	inhibition	457	STRING
IL10	SCARB1	expression	inhibition	416	STRING
IL10	SLPI		activation		Manual	9596701
IL10	SOCS3	activation	activation	554	STRING
IL10	STAT3	activation	activation	584	STRING
IL10	TLR4	expression	inhibition	487	STRING
IL10	TLR9	activation	activation	465	STRING
IL10	TNF	expression	inhibition	510	STRING
IL10	TNFRSF1B	activation	activation	541	STRING
IL12	CCR5		activation		Manual	11500825
IL12B	CCL2	activation	activation	900	STRING
IL12B	CCL3	activation	activation	900	STRING
IL12B	GADD45B	activation	activation	900	STRING
IL12B	IFNG	activation	activation	908	STRING
IL12B	MPO	activation	activation	900	STRING
IL12B	NFKB	activation	activation	900	STRING
IL12B	NFKBIA	activation	activation	900	STRING
IL12RB1	CCL2	activation	activation	900	STRING
IL12RB1	CCL3	activation	activation	900	STRING
IL12RB1	CCL4	activation	activation	900	STRING
IL12RB1	CCR5	activation	activation	900	STRING
IL12RB1	CXCL9	activation	activation	900	STRING
IL12RB1	FOS	activation	activation	900	STRING
IL12RB1	GADD45B	activation	activation	900	STRING
IL12RB1	IFNG	activation	activation	900	STRING
IL12RB1	IL1B	activation	activation	900	STRING
IL12RB1	IL23R	activation	activation	900	STRING
IL12RB1	IL6	activation	activation	900	STRING
IL12RB1	JAK2	activation	activation	900	STRING
IL12RB1	MPO	activation	activation	900	STRING
IL12RB1	NFKB	activation	activation	900	STRING
IL12RB1	NFKBIA	activation	activation	900	STRING
IL12RB1	PIK3CA	activation	activation	900	STRING
IL12RB1	STAT1	activation	activation	900	STRING
IL12RB1	STAT3	activation	activation	900	STRING
IL12RB1	STAT4	activation	activation	900	STRING
IL13	CCL2	activation	activation	549	STRING
IL13	CCL3	expression	inhibition	454	STRING
IL13	CCR5	expression	inhibition	433	STRING
IL13	ICAM1	activation	activation	467	STRING
IL13	IL4	activation	activation	562	STRING
IL13	IL6	activation	activation	416	STRING
IL13	TGFB1	activation	activation	433	STRING
IL15	KIR3DS1		activation		Manual	19454667
IL16	IL2	activation	activation	450	STRING
IL17A	CCL2	activation	activation	484	STRING
IL17A	CCL5	expression	inhibition	440	STRING
IL17A	CXCL10	expression	inhibition	416	STRING
IL17A	IL1B	activation	activation	450	STRING
IL17A	IL8	activation	activation	467	STRING
IL17A	NFKBIA	activation	activation	416	STRING
IL17A	RNASE7		activation		Manual	27011175
IL17A	STAT3	activation	activation	555	STRING
IL17A	TNFSF11	activation	activation	549	STRING
IL18	CCL2	activation	activation	416	STRING
IL18	CCR7	activation	activation	501	STRING
IL18	ICAM1	activation	activation	552	STRING
IL18	IFNG	activation	activation	904	STRING
IL18	IL12B	activation	activation	188	STRING
IL18	IL1B	activation	activation	467	STRING
IL18	IL2	activation	activation	416	STRING
IL18	JUN		activation		Manual	PMC2957343/
IL18	SP1		activation		Manual	PMC2957343/
IL18R1	GADD45B	activation	activation	900	STRING
IL18R1	IFNG	activation	activation	900	STRING
IL18R1	NFKB	activation	activation	900	STRING
IL1A	IL6	activation	activation	509	STRING
IL1B	CCL2	activation	activation	577	STRING
IL1B	CCL3	activation	activation	460	STRING
IL1B	CCL4	activation	activation	475	STRING
IL1B	HMOX1	expression	inhibition	421	STRING
IL1B	IL12B	activation	activation	900	STRING
IL1B	NFKB	activation	activation	903	STRING
IL1B	PLOD162749	activation	activation	416	STRING
IL1B	SERPINA1		activation		Manual	12688541
IL1B	TLR2	activation	activation	456	STRING
IL1B	TNFSF11	activation	activation	484	STRING
IL2	APOBEC3G		activation		Manual	23640893
IL2	CCR5		activation		Manual	11332650
IL2	KIR3DS1		activation		Manual	19454667
IL2	MAPK1	activation	activation	900	STRING
IL2	PLOD162749	activation	activation	433	STRING
IL2	RPS6KB1	activation	activation	900	STRING
IL2	TGFB1	expression	inhibition	416	STRING
IL22	IL22RA1	inhibition	inhibition	900	STRING
IL22	STAT3	activation	activation	900	STRING
IL22	STAT5B	activation	activation	900	STRING
IL22RA1	STAT3	activation	activation	900	STRING
IL23R	CCL2	activation	activation	900	STRING
IL23R	IFNG	activation	activation	900	STRING
IL23R	IL1B	activation	activation	900	STRING
IL23R	IL6	activation	activation	900	STRING
IL23R	MPO	activation	activation	900	STRING
IL23R	NFKB	activation	activation	900	STRING
IL23R	NFKBIA	activation	activation	900	STRING
IL23R	PIK3CA	activation	activation	900	STRING
IL23R	STAT3	activation	activation	900	STRING
IL27RA	IFNG	activation	activation	900	STRING
IL27RA	IL2	inhibition	inhibition	900	STRING
IL2RG	AKT1	activation	activation	901	STRING
IL2RG	BCL2	activation	activation	900	STRING
IL2RG	IRS1	activation	activation	900	STRING
IL2RG	JAK1	inhibition	inhibition	900	STRING
IL2RG	MAPK14	activation	activation	900	STRING
IL2RG	MAPK8	activation	activation	900	STRING
IL2RG	NRAS	activation	activation	900	STRING
IL2RG	PIK3CA	activation	activation	900	STRING
IL2RG	PTK2B	activation	activation	900	STRING
IL2RG	SOCS3	activation	activation	900	STRING
IL2RG	STAT1	activation	activation	900	STRING
IL33	IL13	activation	activation	416	STRING
IL33	IL4	activation	activation	450	STRING
IL33	IL6	activation	activation	433	STRING
IL4	CCL11		activation		Manual	http://www.sciencedirect.com/science/article/pii/S0091674904031094
IL4	CD209		activation		Manual	11884427
IL4	CD38	expression	inhibition	416	STRING
IL4	IL12B	expression	inhibition	900	STRING
IL4	IL2	expression	inhibition	571	STRING
IL4	MAPK14	activation	activation	900	STRING
IL6	CCL2	activation	activation	557	STRING
IL6	CCR7	expression	inhibition	467	STRING
IL6	CD38	activation	activation	433	STRING
IL6	GADD45B	activation	activation	549	STRING
IL6	HGF	activation	activation	444	STRING
IL6	HMOX1	activation	activation	464	STRING
IL6	IFNG	expression	inhibition	488	STRING
IL6	IL12B	expression	inhibition	154	STRING
IL6	IRF1	activation	activation	416	STRING
IL6	MAPK1	activation	activation	900	STRING
IL6	SERPINA1		activation		Manual	12688541
IL6	SLPI		activation		Manual	9596701
IL6	TNFSF11	activation	activation	553	STRING
IL6	VIM	activation	activation	416	STRING
IL6ST	IFNG	activation	activation	900	STRING
IL6ST	IL2	inhibition	inhibition	900	STRING
IL7	IL2	activation	activation	433	STRING
IL7	SAMHD1	Phosphorylation	inhibition		Manual	26923586
IL8	CCND1	activation	activation	467	STRING
IL8	CDH1	expression	inhibition	467	STRING
IL8	EGFR	activation	activation	467	STRING
IL8	ICAM1	activation	activation	424	STRING
IL8	IL1B	activation	activation	549	STRING
IL8	IL6	activation	activation	433	STRING
ILF3	HLA-DRA		inhibition		TRRUST	10079079
ILF3	IL2		activation		TRRUST	18097023
ILK	AKT1	inhibition	inhibition	900	STRING	27111285
ILK	CDH1	expression	inhibition	549	STRING	28339614
ING1	BAX		activation		TRRUST	15662138
ING1	CASP3		activation		TRRUST	15662138
ING1	CDKN1A		activation		TRRUST	14522900
ING1	TP53		activation		TRRUST	15662138
ING2	BCL2		inhibition		TRRUST	15748897
ING2	MMP13		activation		TRRUST	19437536
ING4	ANGPT1		inhibition		TRRUST	20707719
ING4	BAX		activation		TRRUST	20707719
ING4	BCL2		inhibition		TRRUST	19895734
ING4	CASP3		activation		TRRUST	19895734
ING4	CCND1		inhibition		TRRUST	18399550
ING4	CDKN1A		activation		TRRUST	15882981
ING4	CXCL8		inhibition		TRRUST	17848618
ING4	PTGS2		inhibition		TRRUST	18399550
ING4	SPP1		inhibition		TRRUST	17848618
ING4	TP53		activation		TRRUST	19895734
INO80E	COPS5	activation	activation	902	STRING
INO80E	RAD23B	activation	activation	901	STRING
INS	CCL2	activation	activation	484	STRING
INS	CCND1	activation	activation	416	STRING
INS	CDKN1A	activation	activation	450	STRING
INS	EGR1	activation	activation	549	STRING
INS	GAPDH	activation	activation	586	STRING
INS	GCK	activation	activation	501	STRING
INS	HMOX1	activation	activation	549	STRING
INS	NFKB	expression	inhibition	416	STRING
INS	PDK4	expression	inhibition	549	STRING
INS	RNASE7		activation		Manual	27401534
INS	TGFB1	activation	activation	416	STRING
INSR	AKT1	activation	activation	909	STRING
INSR	INS	inhibition	inhibition	900	STRING
INSR	PIK3CA	activation	activation	900	STRING
IRF1	BCL2		inhibition		TRRUST	10918594
IRF1	CASP7		activation		TRRUST	10918594
IRF1	CCNB1		inhibition		TRRUST	22200613
IRF1	CCNE1		inhibition		TRRUST	22200613
IRF1	CD40		activation		TRRUST	18694960
IRF1	CDK1		inhibition		TRRUST	22200613
IRF1	CDK2		inhibition		TRRUST	22200613
IRF1	CDK4		inhibition		TRRUST	22200613
IRF1	CDKN1A		inhibition		TRRUST	12531694
IRF1	CEACAM1		activation		TRRUST	21050451
IRF1	CIITA		activation		TRRUST	10557076
IRF1	CXCL10		activation		TRRUST	19342664
IRF1	CYBB		activation		TRRUST	9593745
IRF1	DDX58		activation		TRRUST	22391244
IRF1	DST		inhibition		TRRUST	15560761
IRF1	E2F1		inhibition		TRRUST	22200613
IRF1	EIF2AK2		activation		TRRUST	8622878
IRF1	FOXP3		inhibition		TRRUST	18641303
IRF1	HLA-A		activation		TRRUST	19428110
IRF1	IFIT3		activation		TRRUST	21056555
IRF1	IFNA		activation		TRRUST	12077266
IRF1	IFNA3		activation		TRRUST	12077266
IRF1	IFNB1		activation		TRRUST	8021262
IRF1	IFNG		activation		TRRUST	13678429
IRF1	IL10		activation		TRRUST	12817009
IRF1	IL27		activation		TRRUST	17684041
IRF1	IRF2		activation		TRRUST	9054665
IRF1	MYB		inhibition		TRRUST	10739671
IRF1	NCF2		activation		TRRUST	10570299
IRF1	PSMB9		activation		TRRUST	18694960
IRF1	SLPI		inhibition		Manual	10498899
IRF1	SOCS1		activation		TRRUST	20644166
IRF1	SOCS2		activation		TRRUST	22291912
IRF1	TAP1		activation		TRRUST	18694960
IRF1	TNFSF10		activation		TRRUST	21858676
IRF2	CIITA		activation		TRRUST	10557076
IRF2	CXCR4		inhibition		TRRUST	21447649
IRF2	DST		inhibition		TRRUST	15560761
IRF2	IFNGR1		inhibition		TRRUST	18281489
IRF2	TAP1		activation		TRRUST	15778351
IRF3	CXCL10		activation		TRRUST	18691624
IRF3	IFNA		activation		TRRUST	12242290
IRF3	IFNB1		activation		TRRUST	12077266
IRF3	PURA		inhibition		TRRUST	21062477
IRF3	SAMHD1	Expression	activation		Manual	27411355
IRF3	SOCS2		activation		TRRUST	22291912
IRF4	BCL6		inhibition		TRRUST	17785200
IRF4	FCER2		activation		TRRUST	11342629
IRF5	IFNA		activation		TRRUST	17301153
IRF5	LMP1		inhibition		TRRUST	16140744
IRF7	ATF4		activation		TRRUST	21148039
IRF7	BST2	activation	activation	416	STRING
IRF7	CCL5	activation	activation	465	STRING
IRF7	CD80		activation		TRRUST	16237059
IRF7	CXCL10	activation	activation	496	STRING_TRRUST	24701034
IRF7	IFNA		activation		TRRUST	12077266
IRF7	IFNA		activation		TRRUST	17236232
IRF7	IFNA3		activation		TRRUST	12077266
IRF7	IL6	activation	activation	433	STRING
IRF7	IRF1	activation	activation	453	STRING
IRF8	CYBB		activation		TRRUST	9593745
IRF8	IL1B		activation		TRRUST	17386941
IRF8	TLR3		inhibition		TRRUST	21220691
IRF9	CDKN1A		activation		TRRUST	15362048
IRF9	NCAM1		activation		TRRUST	17431130
IRF9	PML		activation		TRRUST	8681971
IRF9	SP100		activation		TRRUST	8681971
IRS1	AKT		activation		Manual	http://www.nature.com/labinvest/journal/v91/n1/full/labinvest2010144a.html
IRS1	BCL2		inhibition		Manual	PMC14806/
IRS1	IGF1R		activation		Manual	http://press.endocrine.org/doi/10.1210/mend.10.6.8776723
IRS1	MAPK1	activation	activation	900	STRING
IRS1	MAPK3	activation	activation	900	STRING
IRS1	PIK3CA	activation	activation	900	STRING
IRS1	PIK3CD		activation		Manual	http://www.jbc.org/content/270/27/15938.long
IRS1	RPS6KB1	activation	activation	900	STRING
ITGA4	AMICA1	activation	activation	900	STRING
ITGA4	PRKACA	activation	activation	900	STRING
ITGA4	PTK2B	activation	activation	900	STRING
ITGA4	SRC	activation	activation	900	STRING
ITGB2	NFKB	activation	activation	900	STRING
ITGB2	RAP1B	activation	activation	900	STRING
ITSN1	CDC42	activation	activation	900	STRING
ITSN2	CDC42	activation	activation	900	STRING
JAK1	AKT1	activation	activation	911	STRING
JAK1	BCL2	activation	activation	900	STRING
JAK1	FOS	expression	inhibition	446	STRING
JAK1	IFNG	inhibition	inhibition	902	STRING
JAK1	IL2	inhibition	inhibition	900	STRING
JAK1	IL6	inhibition	inhibition	901	STRING
JAK1	MAP2K1	activation	activation	915	STRING
JAK1	MAPK1	activation	activation	926	STRING
JAK1	MAPK14	activation	activation	921	STRING
JAK1	MAPK3	activation	activation	926	STRING
JAK1	PIK3CA	activation	activation	900	STRING
JAK1	PTK2B	activation	activation	900	STRING
JAK1	SOCS3	activation	activation	904	STRING
JAK1	STAT3	activation	activation	900	STRING	27044867
JAK1	STAT5B	activation	activation	900	STRING	20974963
JAK2	AKT1	activation	activation	911	STRING
JAK2	CCL2	activation	activation	900	STRING
JAK2	CCL3	activation	activation	900	STRING
JAK2	CCL4	activation	activation	900	STRING
JAK2	CCR5	activation	activation	900	STRING
JAK2	CD209		activation		Manual	11884427
JAK2	CXCL9	activation	activation	900	STRING
JAK2	FOS	activation	activation	904	STRING
JAK2	GADD45B	activation	activation	900	STRING
JAK2	IL1B	activation	activation	900	STRING
JAK2	IL2	inhibition	inhibition	900	STRING
JAK2	IL23R	activation	activation	900	STRING
JAK2	IRS1	activation	activation	900	STRING
JAK2	JAK1	inhibition	inhibition	907	STRING
JAK2	MAP2K1	activation	activation	915	STRING
JAK2	MAPK1	activation	activation	926	STRING
JAK2	MAPK3	activation	activation	926	STRING
JAK2	MPO	activation	activation	900	STRING
JAK2	NFKB	activation	activation	900	STRING
JAK2	NFKBIA	activation	activation	900	STRING
JAK2	NRAS	activation	activation	910	STRING
JAK2	OSM	activation	activation	416	STRING
JAK2	PIK3CA	activation	activation	900	STRING
JAK2	PLCG1	activation	activation	900	STRING
JAK2	PTPN11	activation	activation	900	STRING
JAK2	SOCS3	inhibition	inhibition	900	STRING
JAK2	STAT1	activation	activation	900	STRING
JAK2	STAT3	activation	activation	900	STRING	24953013
JAK2	STAT4	inhibition	inhibition	537	STRING	14734710
JAK2	STAT5B	activation	activation	900	STRING	24470975
JAK2	TLR4	activation	activation	542	STRING
JAK3	AKT1	activation	activation	911	STRING
JAK3	BCL2	activation	activation	900	STRING
JAK3	CCND3	activation	activation	900	STRING
JAK3	CD209		activation		Manual	11884427
JAK3	IL2	inhibition	inhibition	900	STRING
JAK3	IRS1	activation	activation	900	STRING
JAK3	ITGA2B	activation	activation	900	STRING
JAK3	MAP2K1	activation	activation	915	STRING
JAK3	MAPK1	activation	activation	292	STRING
JAK3	MAPK14	activation	activation	921	STRING
JAK3	MAPK3	activation	activation	292	STRING
JAK3	MAPK8	activation	activation	900	STRING
JAK3	MAPK9	activation	activation	900	STRING
JAK3	MYC	activation	activation	902	STRING
JAK3	NRAS	activation	activation	910	STRING
JAK3	PIK3CA	activation	activation	900	STRING
JAK3	PTK2B	activation	activation	900	STRING
JAK3	PTPN11	activation	activation	900	STRING
JAK3	SOCS3	activation	activation	904	STRING
JAK3	SOS1	activation	activation	900	STRING
JAK3	STAT1	activation	activation	900	STRING
JAK3	STAT3	activation	activation	900	STRING
JAK3	STAT4	inhibition	inhibition	416	STRING
JAK3	STAT5B	activation	activation	900	STRING
JDP2	ATF3		inhibition		TRRUST	22989952
JUN	ABCB1		activation		TRRUST	10369069
JUN	APOC3		activation		TRRUST	9760243
JUN	AR		inhibition		TRRUST	20148354
JUN	ARG1	activation	activation	900	STRING
JUN	ATF3	activation	activation	900	STRING_TRRUST	8576171
JUN	BCL2	activation	activation	466	STRING
JUN	BCL3	activation	activation	481	STRING
JUN	BECN1		activation		TRRUST	19060920
JUN	BEX2		activation		TRRUST	21384344
JUN	BRCA1		activation		TRRUST	17434164
JUN	CCK		activation		TRRUST	1360635
JUN	CCL2		activation		TRRUST	18443042
JUN	CCND1	activation	activation	900	STRING_TRRUST	10500157
JUN	CCR5	activation	activation	900	STRING
JUN	CD40LG	activation	activation	900	STRING
JUN	CD82		activation		TRRUST	15580298
JUN	CDKN1A		inhibition		TRRUST	18094076
JUN	CPT1A	inhibition	inhibition	900	STRING
JUN	CREM		activation		TRRUST	21757709
JUN	CSF1		activation		TRRUST	7642615
JUN	CTGF		inhibition		TRRUST	20711235
JUN	CTSL		activation		TRRUST	9038212
JUN	CXCL8		activation		TRRUST	16701870
JUN	CYP19A1		inhibition		TRRUST	16810058
JUN	DCN		inhibition		TRRUST	8798756
JUN	DDIT3		activation		TRRUST	22622069
JUN	DUSP1	activation	activation	900	STRING
JUN	EGFR		activation		TRRUST	10803405
JUN	EGR1	activation	activation	900	STRING
JUN	ETS1		activation		TRRUST	1945412
JUN	EZR		activation		TRRUST	19164283
JUN	FABP1	inhibition	inhibition	900	STRING
JUN	FAS		activation		TRRUST	10903433
JUN	FOSL1		activation		TRRUST	13679379
JUN	FOSL2	activation	activation	900	STRING
JUN	GJA1		activation		TRRUST	10421804
JUN	HES1	activation	activation	900	STRING
JUN	HEY1		activation		TRRUST	15314183
JUN	HMOX1	activation	activation	901	STRING
JUN	IFNG		activation		TRRUST	12626576
JUN	IGF1	activation	activation	467	STRING
JUN	IGFBP7	activation	activation	900	STRING
JUN	IL12B		activation		TRRUST	14688340
JUN	IL13	activation	activation	900	STRING
JUN	IL18R1	activation	activation	900	STRING
JUN	IL1A	activation	activation	900	STRING
JUN	IL2		inhibition		TRRUST	7642615
JUN	IL3		activation		TRRUST	7642615
JUN	IL4	activation	activation	900	STRING
JUN	IL6		activation		TRRUST	20225236
JUN	IL8	activation	activation	900	STRING
JUN	INS	expression	inhibition	499	STRING
JUN	JUN		activation		TRRUST	9502786
JUN	KDM6B	activation	activation	900	STRING
JUN	KLK3	activation	activation	900	STRING
JUN	KRT16		activation		TRRUST	12954631
JUN	KRT17	activation	activation	900	STRING
JUN	LBP		inhibition		TRRUST	15114678
JUN	LDHA		activation		TRRUST	9723176
JUN	LGALS3		activation		TRRUST	16285957
JUN	LOR		activation		TRRUST	12200429
JUN	LPL	inhibition	inhibition	900	STRING
JUN	MAPK8		activation		TRRUST	19324081
JUN	MAT2A		activation		TRRUST	14530285
JUN	MEF2D		activation		TRRUST	12054430
JUN	MMP1		activation		TRRUST	19028685
JUN	MMP13		activation		TRRUST	20338993
JUN	MMP2		activation		TRRUST	15777790
JUN	MMP3		activation		TRRUST	1429874
JUN	MMP7		activation		TRRUST	11158322
JUN	MSR1		activation		TRRUST	8114743
JUN	MT2A	activation	activation	900	STRING
JUN	MYB	activation	activation	908	STRING
JUN	MYC		inhibition		TRRUST	2498162
JUN	NAMPT		activation		TRRUST	16701870
JUN	NEFL		activation		TRRUST	8180132
JUN	NEIL1		activation		TRRUST	16118226
JUN	NFKB	activation	activation	440	STRING
JUN	NFKBIA	inhibition	inhibition	900	STRING
JUN	NOX5		activation		TRRUST	22348975
JUN	PGR		inhibition		TRRUST	14684847
JUN	PLAT		activation		TRRUST	1963081
JUN	PLAUR		activation		TRRUST	16893520
JUN	PPARD		activation		TRRUST	18625220
JUN	PTGS2		activation		TRRUST	15772294
JUN	PTN		activation		TRRUST	16199533
JUN	RARA		inhibition		TRRUST	9377582
JUN	RARB		activation		TRRUST	9377582
JUN	RARG		inhibition		TRRUST	9377582
JUN	RHOB		activation		TRRUST	21565167
JUN	SERPINA1		activation		Manual	28073160
JUN	SIRT1	expression	inhibition	506	STRING
JUN	SMAD7		activation		TRRUST	15579469
JUN	SMN1		inhibition		TRRUST	15550677
JUN	SOX7		activation		TRRUST	22171135
JUN	SPI1		activation		TRRUST	9988737
JUN	SPRR1B		activation		TRRUST	11792626
JUN	STMN1		activation		TRRUST	15474303
[truncated: 2,933 more rows]
[truncated: 15 more columns]
