# Supplementary material for: Vitamin D Decreases Susceptibility of CD4+ T Cells to HIV Infection by Reducing AKT Phosphorylation and Glucose Uptake: A Bioinformatic and In Vitro Approach
Source: Biomolecules. 2025 Mar 18;15(3):432. doi: 10.3390/biom15030432 (PMC11940553; doi:10.3390/biom15030432)
Supplement: Supplementary file 1 [file biomolecules-15-00432-s001.zip › Figuras y datos suplementarios art/File S1. HIV-1_Interactions.csv]

HIV-1_GeneID	HIV-1_Prot_Acc	HIV-1_Prot_Name	Keyword	Human_GeneId	Human_GeneSymbol	Human_Prot_Acc	Human_Prot_Name	PMID(s)	Modified_Date	Interaction_Desc
		HIV-1 virus replication	incorporates expression of human gene	102	ADAM10			27211553,	2017-09-15 11:26	HIV-1 infected clinical samples have plasma extracellular vesicles that contain elevated ADAM10, ADAM17, and TNF when compared to healthy donors
		HIV-1 virus replication	incorporates expression of human gene	283	ANG			27211553,	2017-09-15 11:26	HIV-1 infected clinical samples have plasma extracellular vesicles that contain elevated CCL1 (I309), IGFBP1, CCL5 (RANTES), GMCSF, ANG (Angiogenin), ADIPOQ (ACRP30), CSF3 (GCSF), CXCL1, ICAM1, IL2RA, IL6R, TNFRSF1A, and TIMP1 compared to healthy donors
		HIV-1 virus replication	incorporates expression of human gene	1437	CSF2			27211553,	2017-09-15 11:26	HIV-1 infected clinical samples have plasma extracellular vesicles that contain elevated CCL1 (I309), IGFBP1, CCL5 (RANTES), GMCSF, ANG (Angiogenin), ADIPOQ (ACRP30), CSF3, CXCL1, ICAM1, IL2RA, IL6R, TNFRSF1A, and TIMP1 when compared to healthy donors
		HIV-1 virus replication	incorporates expression of human gene	1440	CSF3			27211553,	2017-09-15 11:26	HIV-1 infected clinical samples have plasma extracellular vesicles that contain elevated CCL1 (I309), IGFBP1, CCL5 (RANTES), GMCSF, ANG, ADIPOQ (ACRP30), CSF3 (GCSF), CXCL1 (GRO), ICAM1, IL2RA, IL6R, TNFRSF1A, and TIMP1 when compared to healthy donors
		HIV-1 virus replication	incorporates expression of human gene	2919	CXCL1			27211553,	2017-09-15 11:26	HIV-1 infected clinical samples have plasma extracellular vesicles that contain elevated CCL1 (I309), IGFBP1, CCL5 (RANTES), GMCSF, ANG, ADIPOQ (ACRP30), CSF3 (GCSF), CXCL1 (GRO), ICAM1, IL2RA, IL6R, TNFRSF1A, and TIMP1 when compared to healthy donors
		HIV-1 virus replication	incorporates expression of human gene	3383	ICAM1			27211553,	2017-09-15 11:26	HIV-1 infected clinical samples have plasma extracellular vesicles that contain elevated CCL1 (I309), IGFBP1, CCL5 (RANTES), GMCSF, ANG, ADIPOQ (ACRP30), CSF3 (GCSF), CXCL1 (GRO), ICAM1, IL2RA, IL6R, TNFRSF1A, and TIMP1 when compared to healthy donors
		HIV-1 virus replication	incorporates expression of human gene	3484	IGFBP1			27211553,	2017-09-15 11:26	HIV-1 infected clinical samples have plasma extracellular vesicles that contain elevated CCL1 (I309), IGFBP1, CCL5 (RANTES), GMCSF, ANG, ADIPOQ (ACRP30), CSF3 (GCSF), CXCL1 (GRO), ICAM1, IL2RA, IL6R, TNFRSF1A, and TIMP1 when compared to healthy donors
		HIV-1 virus replication	incorporates expression of human gene	3559	IL2RA			27211553,	2017-09-15 11:26	HIV-1 infected clinical samples have plasma extracellular vesicles that contain elevated CCL1 (I309), IGFBP1, CCL5 (RANTES), GMCSF, ANG, ADIPOQ (ACRP30), CSF3 (GCSF), CXCL1 (GRO), ICAM1, IL2RA, IL6R, TNFRSF1A, and TIMP1 when compared to healthy donors
		HIV-1 virus replication	incorporates expression of human gene	3570	IL6R			27211553,	2017-09-15 11:26	HIV-1 infected clinical samples have plasma extracellular vesicles that contain elevated CCL1 (I309), IGFBP1, CCL5 (RANTES), GMCSF, ANG, ADIPOQ (ACRP30), CSF3 (GCSF), CXCL1 (GRO), ICAM1, IL2RA, IL6R, TNFRSF1A, and TIMP1 when compared to healthy donors
		HIV-1 virus replication	incorporates expression of human gene	6346	CCL1			27211553,	2017-09-15 11:26	HIV-1 infected clinical samples have plasma extracellular vesicles that contain elevated CCL1 (I309), IGFBP1, CCL5 (RANTES), GMCSF, ANG, ADIPOQ (ACRP30), CSF3 (GCSF), CXCL1 (GRO), ICAM1, IL2RA, IL6R, TNFRSF1A, and TIMP1 when compared to healthy donors
		HIV-1 virus replication	incorporates expression of human gene	6352	CCL5			27211553,	2017-09-15 11:26	HIV-1 infected clinical samples have plasma extracellular vesicles that contain elevated CCL1 (I309), IGFBP1, CCL5 (RANTES), GMCSF, ANG, ADIPOQ (ACRP30), CSF3 (GCSF), CXCL1 (GRO), ICAM1, IL2RA, IL6R, TNFRSF1A, and TIMP1 when compared to healthy donors
		HIV-1 virus replication	incorporates expression of human gene	6868	ADAM17			27211553,	2017-09-15 11:26	HIV-1 infected clinical samples have plasma extracellular vesicles that contain elevated ADAM10, ADAM17, and TNF when compared to healthy donors
		HIV-1 virus replication	incorporates expression of human gene	7076	TIMP1			27211553,	2017-09-15 11:26	HIV-1 infected clinical samples have plasma extracellular vesicles that contain elevated CCL1 (I309), IGFBP1, CCL5 (RANTES), GMCSF, ANG, ADIPOQ (ACRP30), CSF3 (GCSF), CXCL1 (GRO), ICAM1, IL2RA, IL6R, TNFRSF1A, and TIMP1 when compared to healthy donors
		HIV-1 virus replication	incorporates expression of human gene	7124	TNF			27211553,	2017-09-15 11:26	HIV-1 infected clinical samples have plasma extracellular vesicles that contain elevated ADAM10, ADAM17, and TNF when compared to healthy donors
		HIV-1 virus replication	incorporates expression of human gene	7132	TNFRSF1A			27211553,	2017-09-15 11:26	HIV-1 infected clinical samples have plasma extracellular vesicles that contain elevated CCL1 (I309), IGFBP1, CCL5 (RANTES), GMCSF, ANG, ADIPOQ (ACRP30), CSF3 (GCSF), CXCL1 (GRO), ICAM1, IL2RA, IL6R, TNFRSF1A, and TIMP1 when compared to healthy donors
		HIV-1 virus replication	incorporates expression of human gene	7251	TSG101			27280284,	2017-09-15 11:26	HIV-1 incorporates PDCD6IP (ALIX) and TSG101 into virions, which is sensitive to mutations in YP and PTAP domains respectively
		HIV-1 virus replication	incorporates expression of human gene	7295	TXN			26816344,	2017-09-12 10:58	HIV-1 assembly incorporates TXN (Trx1) and TXNRD1 (TrxR1) into viral particles
		HIV-1 virus replication	incorporates expression of human gene	7296	TXNRD1			26816344,	2017-09-15 11:26	HIV-1 assembly incorporates TXN (Trx1) and TXNRD1 (TrxR1) into viral particles
		HIV-1 virus replication	incorporates expression of human gene	8519	IFITM1			26387945,	2017-09-15 11:26	HIV-1 incorporates IFITM1 into virions but this incorporation does not strictly correlate with the phenotype of IFITM inhibition of HIV-1 cell-to-cell infection
		HIV-1 virus replication	incorporates expression of human gene	9370	ADIPOQ			27211553,	2017-09-15 11:26	HIV-1 infected clinical samples have plasma extracellular vesicles that contain elevated CCL1 (I309), IGFBP1, CCL5 (RANTES), GMCSF, ANG, ADIPOQ (ACRP30), CSF3 (GCSF), CXCL1 (GRO), ICAM1, IL2RA, IL6R, TNFRSF1A, and TIMP1 when compared to healthy donors
		HIV-1 virus replication	incorporates expression of human gene	10015	PDCD6IP			27280284,	2017-09-15 11:26	HIV-1 incorporates PDCD6IP (ALIX) and TSG101 into virions, which is sensitive to mutations in YP and PTAP domains respectively
		HIV-1 virus replication	incorporates expression of human gene	10410	IFITM3			26387945,	2017-09-15 11:26	HIV-1 incorporates IFITM3 into virions but this incorporation does not strictly correlate with the phenotype of IFITM inhibition of HIV-1 cell-to-cell infection
		HIV-1 virus replication	incorporates expression of human gene	11052	CPSF6			26994143,	2017-09-12 10:58	HIV-1 incorporates CPSF6 into virions
		HIV-1 virus replication	incorporates expression of human gene	27183	VPS4A			27280284,	2017-09-15 11:26	HIV-1 incorporates VPS4A and CHMP4b into virions
		HIV-1 virus replication	incorporates expression of human gene	128866	CHMP4B			27280284,	2017-09-15 11:26	HIV-1 incorporates VPS4A and CHMP4b into virions
		HIV-1 virus replication	regulated by expression of human gene	308	ANXA5			18976975,	2016-07-26 14:53	Knockdown of annexin A5 (ANXA5) by siRNA has both activating and inhibiting activities on HIV-1 replication in HeLa P4/R5 cells, suggesting a regulatory role in HIV replication
		HIV-1 virus replication	regulated by expression of human gene	2147	F2			18976975,	2016-07-26 14:53	Knockdown of coagulation factor II (prothrombin; F2) by siRNA has both activating and inhibiting activities on HIV-1 replication in HeLa P4/R5 cells, suggesting a regulatory role in HIV replication
		HIV-1 virus replication	regulated by expression of human gene	2907	GRINA			18976975,	2016-07-26 14:53	Knockdown of glutamate receptor, ionotropic, N-methyl D-aspartate-associated protein 1 (GRINA) by siRNA has both activating and inhibiting activities on HIV-1 replication in HeLa P4/R5 cells, suggesting a regulatory role in HIV replication
		HIV-1 virus replication	regulated by expression of human gene	3166	HMX1			18976975,	2016-07-26 14:53	Knockdown of H6 family homeobox 1 (HMX1) by siRNA has both activating and inhibiting activities on HIV-1 replication in HeLa P4/R5 cells, suggesting a regulatory role in HIV replication
		HIV-1 virus replication	regulated by expression of human gene	3762	KCNJ5			18976975,	2016-07-26 14:53	Knockdown of potassium inwardly-rectifying channel, subfamily J, member 5 (KCNJ5) by siRNA has both activating and inhibiting activities on HIV-1 replication in HeLa P4/R5 cells, suggesting a regulatory role in HIV replication
		HIV-1 virus replication	regulated by expression of human gene	4277	MICB			18976975,	2016-07-26 14:53	Knockdown of MHC class I polypeptide-related sequence B (MICB) by siRNA has both activating and inhibiting activities on HIV-1 replication in HeLa P4/R5 cells, suggesting a regulatory role in HIV replication
		HIV-1 virus replication	regulated by expression of human gene	4322	MMP13			18976975,	2016-07-26 14:53	Knockdown of matrix metallopeptidase 13 (collagenase 3; MMP13) by siRNA has both activating and inhibiting activities on HIV-1 replication in HeLa P4/R5 cells, suggesting a regulatory role in HIV replication
		HIV-1 virus replication	regulated by expression of human gene	4361	MRE11			18976975,	2016-07-26 14:53	Knockdown of MRE11 meiotic recombination 11 homolog A (MRE11A) by siRNA has both activating and inhibiting activities on HIV-1 replication in HeLa P4/R5 cells, suggesting a regulatory role in HIV replication
		HIV-1 virus replication	regulated by expression of human gene	5026	P2RX5			18976975,	2016-07-26 14:53	Knockdown of purinergic receptor P2X, ligand-gated ion channel, 5 (P2RX5) by siRNA has both activating and inhibiting activities on HIV-1 replication in HeLa P4/R5 cells, suggesting a regulatory role in HIV replication
		HIV-1 virus replication	regulated by expression of human gene	5252	PHF1			18976975,	2016-07-26 14:53	Knockdown of PHD finger protein 1 (PHF1) by siRNA has both activating and inhibiting activities on HIV-1 replication in HeLa P4/R5 cells, suggesting a regulatory role in HIV replication
		HIV-1 virus replication	regulated by expression of human gene	5313	PKLR			18976975,	2016-07-26 14:53	Knockdown of pyruvate kinase, liver and RBC (PKLR) by siRNA has both activating and inhibiting activities on HIV-1 replication in HeLa P4/R5 cells, suggesting a regulatory role in HIV replication
		HIV-1 virus replication	regulated by expression of human gene	6048	RNF5			18976975,	2016-07-26 14:53	Knockdown of ring finger protein 5, E3 ubiquitin protein ligase (RNF5) by siRNA has both activating and inhibiting activities on HIV-1 replication in HeLa P4/R5 cells, suggesting a regulatory role in HIV replication
		HIV-1 virus replication	regulated by expression of human gene	6434	TRA2B			25970345,	2016-07-26 14:53	HIV-1 RNA splice site usage is altered by the overexpression of TRA2B (in 293T cells) and different isoforms of TRA2A exhibit different altered splice site usage patterns
		HIV-1 virus replication	regulated by expression of human gene	7866	IFRD2			18976975,	2016-07-26 14:53	Knockdown of interferon-related developmental regulator 2 (IFRD2) by siRNA has both activating and inhibiting activities on HIV-1 replication in HeLa P4/R5 cells, suggesting a regulatory role in HIV replication
		HIV-1 virus replication	regulated by expression of human gene	7905	REEP5			18976975,	2016-07-26 14:53	Knockdown of receptor accessory protein 5 (REEP5) by siRNA has both activating and inhibiting activities on HIV-1 replication in HeLa P4/R5 cells, suggesting a regulatory role in HIV replication
		HIV-1 virus replication	regulated by expression of human gene	10043	TOM1			18976975,	2016-07-26 14:53	Knockdown of target of myb1 (TOM1) by siRNA has both activating and inhibiting activities on HIV-1 replication in HeLa P4/R5 cells, suggesting a regulatory role in HIV replication
		HIV-1 virus replication	regulated by expression of human gene	10542	LAMTOR5			18976975,	2016-07-26 14:53	Knockdown of hepatitis B virus x interacting protein (HBXIP) by siRNA has both activating and inhibiting activities on HIV-1 replication in HeLa P4/R5 cells, suggesting a regulatory role in HIV replication
		HIV-1 virus replication	regulated by expression of human gene	10656	KHDRBS3			18976975,	2016-07-26 14:53	Knockdown of KH domain containing, RNA binding, signal transduction associated 3 (KHDRBS3) by siRNA has both activating and inhibiting activities on HIV-1 replication in HeLa P4/R5 cells, suggesting a regulatory role in HIV replication
		HIV-1 virus replication	regulated by expression of human gene	11011	TLK2			18976975,	2016-07-26 14:53	Knockdown of tousled-like kinase 2 (TLK2) by siRNA has both activating and inhibiting activities on HIV-1 replication in HeLa P4/R5 cells, suggesting a regulatory role in HIV replication
		HIV-1 virus replication	regulated by expression of human gene	11018	TMED1			18976975,	2016-07-26 14:53	Knockdown of transmembrane emp24 protein transport domain containing 1 (TMED1) by siRNA has both activating and inhibiting activities on HIV-1 replication in HeLa P4/R5 cells, suggesting a regulatory role in HIV replication
		HIV-1 virus replication	regulated by expression of human gene	11163	NUDT4			18976975,	2016-07-26 14:53	Knockdown of nudix (nucleoside diphosphate linked moiety X)-type motif 4 (NUDT4) by siRNA has both activating and inhibiting activities on HIV-1 replication in HeLa P4/R5 cells, suggesting a regulatory role in HIV replication
		HIV-1 virus replication	regulated by expression of human gene	29896	TRA2A			25970345,	2016-07-26 14:53	HIV-1 RNA splice site usage is altered by the overexpression of TRA2A (in 293T cells) and different isoforms of TRA2A exhibit different altered splice site usage patterns
		HIV-1 virus replication	regulated by expression of human gene	29994	BAZ2B			18976975,	2016-07-26 14:53	Knockdown of bromodomain adjacent to zinc finger domain, 2B (BAZ2B) by siRNA has both activating and inhibiting activities on HIV-1 replication in HeLa P4/R5 cells, suggesting a regulatory role in HIV replication
		HIV-1 virus replication	regulated by expression of human gene	51149	MRNIP			18976975,	2016-07-26 14:53	Knockdown of chromosome 5 open reading frame 45 (C5orf45) by siRNA has both activating and inhibiting activities on HIV-1 replication in HeLa P4/R5 cells, suggesting a regulatory role in HIV replication
		HIV-1 virus replication	regulated by expression of human gene	51192	CKLF			18976975,	2016-07-26 14:53	Knockdown of chemokine-like factor (CKLF) by siRNA has both activating and inhibiting activities on HIV-1 replication in HeLa P4/R5 cells, suggesting a regulatory role in HIV replication
		HIV-1 virus replication	regulated by expression of human gene	55258	THNSL2			18976975,	2016-07-26 14:53	Knockdown of threonine synthase-like 2 (THNSL2) by siRNA has both activating and inhibiting activities on HIV-1 replication in HeLa P4/R5 cells, suggesting a regulatory role in HIV replication
		HIV-1 virus replication	regulated by expression of human gene	283991	UBALD2			18976975,	2016-07-26 14:53	Knockdown of family with sequence similarity 100, member B (FAM100B) by siRNA regulates on HIV-1 life cycle in HeLa P4/R5 cells, suggesting a regulatory role in HIV replication
		HIV-1 virus replication	decreases expression of human gene	1508	CTSB			26208400,	2017-09-15 11:26	HIV-1 infection in macrophages decreases Cathepsin B and MMP9 interactions
		HIV-1 virus replication	decreases expression of human gene	3162	HMOX1			26269184,	2017-09-15 11:26	HIV-1 (BAL-1, Jago, SF162, YU2, ADA, 89.6, Doge, JR-CSF, BL-3, JRFL and HIV-2 TYBE) replication decreases HMOX1 expression in monocyte-derived macrophages; extent of replication appears to be proportional to extent HMOX1 deficiency
		HIV-1 virus replication	decreases expression of human gene	3569	IL6			26504171,	2017-09-15 11:26	HIV-1 ADA infection decreases production of CXCL8 (IL8), CCL2 (MCP-1), and IL6 at a basal level or after Fc receptor, complement receptor 3, or bacterial stimulation in primary human macrophages
		HIV-1 virus replication	decreases expression of human gene	3576	CXCL8			26504171,	2017-09-15 11:26	HIV-1 ADA infection decreases production of CXCL8 (IL8), CCL2 (MCP-1), and IL6 at a basal level or after Fc receptor, completment receptor 3, or bacterial stimulation in primary human macrophages
		HIV-1 virus replication	decreases expression of human gene	4288	MKI67			26586575,	2017-09-15 11:26	HIV-1 infection decreases MKI67 expression in hippocampal sections of brain autopsy tissue
		HIV-1 virus replication	decreases expression of human gene	4318	MMP9			26208400,	2017-09-15 11:26	HIV-1 infection in macrophages decreases interactions between Cathepsin B and MMP9
		HIV-1 virus replication	decreases expression of human gene	4318	MMP9			26220577,	2017-09-15 11:26	HIV-1 infection significantly decreases MMP9 in blood plasma clinical samples
		HIV-1 virus replication	decreases expression of human gene	6280	S100A9			26220577,	2017-09-15 11:26	Clinical HIV-1 infection decreases S100A9 in blood plasma of patients with symptomatic neurocognitive disorders
		HIV-1 virus replication	decreases expression of human gene	6347	CCL2			26504171,	2017-09-15 11:26	HIV-1 ADA infection decreases production of CXCL8 (IL8), CCL2 (MCP-1), and IL6 at a basal level or after Fc receptor, complement receptor 3, or bacterial stimulation in primary human macrophages
		HIV-1 virus replication	decreases expression of human gene	6347	CCL2			26757431,	2017-09-15 11:26	Clinical trophoblast microparticle samples from HIV-1 infected patients decrease CCL2 (MCP-1) expression on dendritic cells upon exposure
		HIV-1 virus replication	decreases expression of human gene	8878	SQSTM1			26115100,	2017-09-15 11:26	Treatment of macrophages (24-72 hours) with purified HIV-1 decreases SQSTM1 in a dose-dependent manner in the absence of cytotoxic effects (indicates induction and flux of autophagy)with observed increase is lost at day 7 post-infection onward
		HIV-1 virus replication	affected by expression of human gene	2214	FCGR3A			26613093,	2017-09-12 10:58	HIV-1 is vertically transmitted more readily by mothers who are heterozygous for high-affinity and low-affinity FCGR3A
		HIV-1 virus replication	enhanced by expression of human gene	28	ABO			18976975,	2016-07-26 14:53	Knockdown of ABO blood group (transferase A, alpha 1-3-N-acetylgalactosaminyltransferase; transferase B, alpha 1-3-galactosyltransferase) by siRNA inhibits HIV-1 replication in HeLa P4/R5 cells
		HIV-1 virus replication	enhanced by expression of human gene	32	ACACB			18976975,	2016-07-26 14:53	Knockdown of acetyl-CoA carboxylase beta (ACACB) by siRNA inhibits HIV-1 replication in HeLa P4/R5 cells
		HIV-1 virus replication	enhanced by expression of human gene	36	ACADSB			18976975,	2016-07-26 14:53	Knockdown of acyl-CoA dehydrogenase, short/branched chain (ACADSB) by siRNA inhibits HIV-1 replication in HeLa P4/R5 cells
		HIV-1 virus replication	enhanced by expression of human gene	53	ACP2			18976975,	2016-07-26 14:53	Knockdown of acid phosphatase 2, lysosomal (ACP2) by siRNA inhibits HIV-1 replication in HeLa P4/R5 cells
		HIV-1 virus replication	enhanced by expression of human gene	102	ADAM10			24725932,	2016-07-26 14:53	Knockdown of ADAM metallopeptidase domain 10 (ADAM10) by siRNA inhibits HIV-1 replication in CD4+ T lymphocytes
		HIV-1 virus replication	enhanced by expression of human gene	102	ADAM10			18187620, 21569301, 22404213	2016-07-26 14:53	Knockdown of ADAM metallopeptidase domain 10 (ADAM10) by siRNA inhibits HIV-1 replication in HeLa-derived TZM-bl cells
		HIV-1 virus replication	enhanced by expression of human gene	107	ADCY1			19460752,	2016-07-26 14:53	Knockdown of adenylate cyclase 1 (ADCY1) by shRNA library screening inhibits HIV-1 replication in cultured Jurkat T-cells
		HIV-1 virus replication	enhanced by expression of human gene	119	ADD2			19460752,	2016-07-26 14:53	Knockdown of adducin 2, beta (ADD2) by shRNA library screening inhibits HIV-1 replication in cultured Jurkat T-cells
		HIV-1 virus replication	enhanced by expression of human gene	123	PLIN2			19460752,	2016-07-26 14:53	Knockdown of perilipin 2 (PLIN2) by shRNA library screening inhibits HIV-1 replication in cultured Jurkat T-cells
		HIV-1 virus replication	enhanced by expression of human gene	142	PARP1			26379653,	2016-07-26 14:53	HIV-1 replication is enhanced by PARP1 in monocyte derived macrophages
		HIV-1 virus replication	enhanced by expression of human gene	156	GRK2			18854154,	2016-07-26 14:53	Knockdown of adrenergic, beta, receptor kinase 1 (ADRBK1) by siRNA inhibits the early stages of HIV-1 replication in 293T cells infected with VSV-G pseudotyped HIV-1
		HIV-1 virus replication	enhanced by expression of human gene	156	GRK2			18976975,	2016-07-26 14:53	Knockdown of adrenergic, beta, receptor kinase 1 (ADRBK1) by siRNA inhibits HIV-1 replication in HeLa P4/R5 cells
		HIV-1 virus replication	enhanced by expression of human gene	166	AES			19460752,	2016-07-26 14:53	Knockdown of amino-terminal enhancer of split (AES) by shRNA library screening inhibits HIV-1 replication in cultured Jurkat T-cells
		HIV-1 virus replication	enhanced by expression of human gene	166	AES			18854154,	2016-07-26 14:53	Knockdown of amino-terminal enhancer of split (AES) by siRNA inhibits the early stages of HIV-1 replication in 293T cells infected with VSV-G pseudotyped HIV-1
		HIV-1 virus replication	enhanced by expression of human gene	173	AFM			18976975,	2016-07-26 14:53	Knockdown of afamin (AFM) by siRNA inhibits HIV-1 replication in HeLa P4/R5 cells
		HIV-1 virus replication	enhanced by expression of human gene	182	JAG1			19460752,	2016-07-26 14:53	Knockdown of jagged 1 (JAG1; HJ1) by shRNA library screening inhibits HIV-1 replication in cultured Jurkat T-cells
		HIV-1 virus replication	enhanced by expression of human gene	207	AKT1			18976975,	2016-07-26 14:53	Knockdown of v-akt murine thymoma viral oncogene homolog 1 (AKT1) by siRNA inhibits HIV-1 replication in HeLa P4/R5 cells
		HIV-1 virus replication	enhanced by expression of human gene	207	AKT1			18187620,	2016-07-26 14:53	Knockdown of v-akt murine thymoma viral oncogene homolog 1 (AKT1) by siRNA inhibits HIV-1 replication in HeLa-derived TZM-bl cells
		HIV-1 virus replication	enhanced by expression of human gene	211	ALAS1			19460752,	2016-07-26 14:53	Knockdown of aminolevulinate, delta-, synthase 1 (ALAS1) by shRNA library screening inhibits HIV-1 replication in cultured Jurkat T-cells
		HIV-1 virus replication	enhanced by expression of human gene	284	ANGPT1			19460752,	2016-07-26 14:53	Knockdown of angiopoietin 1 (ANGPT1) by shRNA library screening inhibits HIV-1 replication in cultured Jurkat T-cells
		HIV-1 virus replication	enhanced by expression of human gene	328	APEX1			19266025,	2016-07-26 14:53	SiRNA-mediated knockdown of one of the components of the SET complex, APE1, inhibits HIV-1 infection with significantly reduced levels of integrated HIV-1 DNA and viral production in HeLa-CD4 cells
		HIV-1 virus replication	enhanced by expression of human gene	331	XIAP			18854154,	2016-07-26 14:53	Knockdown of X-linked inhibitor of apoptosis (XIAP; BIRC4) by siRNA inhibits the early stages of HIV-1 replication in 293T cells infected with VSV-G pseudotyped HIV-1
		HIV-1 virus replication	enhanced by expression of human gene	338	APOB			18976975,	2016-07-26 14:53	Knockdown of apolipoprotein B (APOB) by siRNA inhibits HIV-1 replication in HeLa P4/R5 cells
		HIV-1 virus replication	enhanced by expression of human gene	375	ARF1			18187620,	2016-07-26 14:53	Knockdown of ADP-ribosylation factor 1 (ARF1) by siRNA inhibits HIV-1 replication in HeLa-derived TZM-bl cells
		HIV-1 virus replication	enhanced by expression of human gene	406	ARNTL			19460752,	2016-07-26 14:53	Knockdown of aryl hydrocarbon receptor nuclear translocator-like (ARNTL) by shRNA library screening inhibits HIV-1 replication in cultured Jurkat T-cells
		HIV-1 virus replication	enhanced by expression of human gene	475	ATOX1			18976975,	2016-07-26 14:53	Knockdown of ATX1 antioxidant protein 1 homolog (ATOX1) by siRNA inhibits HIV-1 replication in HeLa P4/R5 cells
		HIV-1 virus replication	enhanced by expression of human gene	498	ATP5A1			19460752,	2016-07-26 14:53	Knockdown of ATP synthase, H+ transporting, mitochondrial F1 complex, alpha subunit 1, cardiac muscle (ATP5A1) by shRNA library screening inhibits HIV-1 replication in cultured Jurkat T-cells
		HIV-1 virus replication	enhanced by expression of human gene	506	ATP5B			18976975,	2016-07-26 14:53	Knockdown of ATP synthase, H+ transporting, mitochondrial F1 complex, beta polypeptide (ATP5B) by siRNA inhibits HIV-1 replication in HeLa P4/R5 cells
		HIV-1 virus replication	enhanced by expression of human gene	521	ATP5I			19460752,	2016-07-26 14:53	Knockdown of ATP synthase, H+ transporting, mitochondrial Fo complex, subunit E (ATP5I) by shRNA library screening inhibits HIV-1 replication in cultured Jurkat T-cells
		HIV-1 virus replication	enhanced by expression of human gene	527	ATP6V0C			18854154,	2016-07-26 14:53	Knockdown of ATPase, H+ transporting, lysosomal 16kDa, V0 subunit c (ATP6V0C) by siRNA inhibits the early stages of HIV-1 replication in 293T cells infected with VSV-G pseudotyped HIV-1
		HIV-1 virus replication	enhanced by expression of human gene	533	ATP6V0B			19460752,	2016-07-26 14:53	Knockdown of ATPase, H+ transporting, lysosomal 21kDa, V0 subunit b (ATP6V0B) by shRNA library screening inhibits HIV-1 replication in cultured Jurkat T-cells
		HIV-1 virus replication	enhanced by expression of human gene	535	ATP6V0A1			18187620,	2016-07-26 14:53	Knockdown of ATPase, H+ transporting, lysosomal V0 subunit a1 (ATP6V0A1) by siRNA inhibits HIV-1 replication in HeLa-derived TZM-bl cells
		HIV-1 virus replication	enhanced by expression of human gene	537	ATP6AP1			25496667,	2016-07-26 14:53	Knockdown of ATP6AP1 by shRNA significantly inhibits HIV-1 replication in CD4+ T-cells
		HIV-1 virus replication	enhanced by expression of human gene	607	BCL9			18187620,	2016-07-26 14:53	Knockdown of B-cell CLL/lymphoma 9 (BCL9) by siRNA inhibits HIV-1 replication in HeLa-derived TZM-bl cells
		HIV-1 virus replication	enhanced by expression of human gene	613	BCR			18976975,	2016-07-26 14:53	Knockdown of breakpoint cluster region (BCR) by siRNA inhibits HIV-1 replication in HeLa P4/R5 cells
		HIV-1 virus replication	enhanced by expression of human gene	639	PRDM1			19460752,	2016-07-26 14:53	Knockdown of PR domain containing 1, with ZNF domain (PRDM1; BLIMP1) by shRNA library screening inhibits HIV-1 replication in cultured Jurkat T-cells
		HIV-1 virus replication	enhanced by expression of human gene	640	BLK			18854154,	2016-07-26 14:53	Knockdown of B lymphoid tyrosine kinase (BLK) by siRNA inhibits the early stages of HIV-1 replication in 293T cells infected with VSV-G pseudotyped HIV-1
		HIV-1 virus replication	enhanced by expression of human gene	649	BMP1			18854154,	2016-07-26 14:53	Knockdown of bone morphogenetic protein 1 (BMP1) by siRNA inhibits the early stages of HIV-1 replication in 293T cells infected with VSV-G pseudotyped HIV-1
		HIV-1 virus replication	enhanced by expression of human gene	672	BRCA1			18976975,	2016-07-26 14:53	Knockdown of breast cancer 1, early onset (BRCA1) by siRNA inhibits HIV-1 replication in HeLa P4/R5 cells
		HIV-1 virus replication	enhanced by expression of human gene	676	BRDT			18976975,	2016-07-26 14:53	Knockdown of bromodomain, testis-specific (BRDT) by siRNA inhibits HIV-1 replication in HeLa P4/R5 cells
		HIV-1 virus replication	enhanced by expression of human gene	689	BTF3			19460752,	2016-07-26 14:53	Knockdown of basic transcription factor 3 (BTF3) by shRNA library screening inhibits HIV-1 replication in cultured Jurkat T-cells
		HIV-1 virus replication	enhanced by expression of human gene	745	MYRF			18854154,	2016-07-26 14:53	Knockdown of chromosome 11 open reading frame 9 (C11orf9) by siRNA inhibits the early stages of HIV-1 replication in 293T cells infected with VSV-G pseudotyped HIV-1
		HIV-1 virus replication	enhanced by expression of human gene	760	CA2			18976975,	2016-07-26 14:53	Knockdown of carbonic anhydrase II (CA2) by siRNA inhibits HIV-1 replication in HeLa P4/R5 cells
		HIV-1 virus replication	enhanced by expression of human gene	786	CACNG1			18187620,	2016-07-26 14:53	Knockdown of calcium channel, voltage-dependent, gamma subunit 1 (CACNG1) by siRNA inhibits HIV-1 replication in HeLa-derived TZM-bl cells
		HIV-1 virus replication	enhanced by expression of human gene	790	CAD			18854154,	2016-07-26 14:53	Knockdown of carbamoyl-phosphate synthetase 2, aspartate transcarbamylase, and dihydroorotase (CAD) by siRNA inhibits the early stages of HIV-1 replication in 293T cells infected with VSV-G pseudotyped HIV-1
		HIV-1 virus replication	enhanced by expression of human gene	825	CAPN3			19460752,	2016-07-26 14:53	Knockdown of calpain 3 (CAPN3; p94) by shRNA library screening inhibits HIV-1 replication in cultured Jurkat T-cells
		HIV-1 virus replication	enhanced by expression of human gene	827	CAPN6			18187620,	2016-07-26 14:53	Knockdown of calpain 6 (CAPN6) by siRNA inhibits HIV-1 replication in HeLa-derived TZM-bl cells
		HIV-1 virus replication	enhanced by expression of human gene	858	CAV2			18187620,	2016-07-26 14:53	Knockdown of caveolin 2 (CAV2) by siRNA inhibits HIV-1 replication in HeLa-derived TZM-bl cells
		HIV-1 virus replication	enhanced by expression of human gene	858	CAV2			18976975,	2016-07-26 14:53	Knockdown of caveolin 2 (CAV2) by siRNA inhibits HIV-1 replication in HeLa P4/R5 cells
		HIV-1 virus replication	enhanced by expression of human gene	865	CBFB			22190036, 22190037	2016-07-26 14:53	Knockdown of core-binding factor, beta subunit (CBFB) by siRNA/shRNA inhibits HIV-1 replication in 293T cells
		HIV-1 virus replication	enhanced by expression of human gene	901	CCNG2			19460752,	2016-07-26 14:53	Knockdown of cyclin G2 (CCNG2) by shRNA library screening inhibits HIV-1 replication in cultured Jurkat T-cells
		HIV-1 virus replication	enhanced by expression of human gene	904	CCNT1			18976975,	2016-07-26 14:53	Knockdown of cyclin T1 (CCNT1) by siRNA inhibits HIV-1 replication in HeLa P4/R5 cells
		HIV-1 virus replication	enhanced by expression of human gene	904	CCNT1			18187620,	2016-07-26 14:53	Knockdown of cyclin T1 (CCNT1) by siRNA inhibits HIV-1 replication in HeLa-derived TZM-bl cells
		HIV-1 virus replication	enhanced by expression of human gene	920	CD4			25973004,	2016-07-26 14:53	siRNA knockdown of CD4 decreases HIV production from monocyte-derived macrophages (MDMs) infected with HIV-1 (SX strain) at a low multiplicity of infection (MOI= 0.02)
		HIV-1 virus replication	enhanced by expression of human gene	920	CD4			25973004,	2016-07-26 14:53	siRNA knockdown of CD4 decreases CCR5-tropic (ADA) and dual-tropic (89.6) pseudotyped virus (luciferase reporter HIV backbone presumed) infection of MDMs, yet does not affect MLV- and VSV-pseudotyped virus infection, as measured by luciferase activity
		HIV-1 virus replication	enhanced by expression of human gene	920	CD4			18187620, 22404213, 25100719	2016-07-26 14:53	Knockdown of CD4 by siRNA inhibits HIV-1 replication in HeLa-derived TZM-bl cells
		HIV-1 virus replication	enhanced by expression of human gene	920	CD4			18976975,	2016-07-26 14:53	Knockdown of CD4 by siRNA inhibits HIV-1 replication in HeLa P4/R5 cells
		HIV-1 virus replication	enhanced by expression of human gene	967	CD63			25973004,	2016-07-26 14:53	siRNA knockdown of CD63 in U1/HIV-1 cells (chronically infected monocytoid cells harboring 2 integrated copies of HIV provirus per cell) decreases CA (p24) levels in supernatants but does not affect intracellular CA (p24) levels
		HIV-1 virus replication	enhanced by expression of human gene	967	CD63			25973004,	2016-07-26 14:53	siRNA knockdown of CD63 decreases HIV production from monocyte-derived macrophages (MDMs) infected with HIV-1 (SX strain) at a low multiplicity of infection (MOI= 0.02)
		HIV-1 virus replication	enhanced by expression of human gene	967	CD63			25973004,	2016-07-26 14:53	siRNA knockdown of CD63 decreases HIV production from peripheral blood lymphocytes and dendritic cells as measured by supernatant CA (p24) levels
		HIV-1 virus replication	enhanced by expression of human gene	967	CD63			25973004,	2016-07-26 14:53	siRNA knockdown of CD63 decreases CCR5-tropic (ADA) and dual-tropic (89.6) pseudotyped virus (luciferase reporter HIV backbone presumed) infection of MDMs, yet does not affect MLV- and VSV-pseudotyped virus infection, as measured by luciferase activity
		HIV-1 virus replication	enhanced by expression of human gene	967	CD63			18682304, 21315401, 24507450	2016-07-26 14:53	Knockdown of CD63 by siRNA inhibits HIV-1 infection and replication in human CD4+ T cells, macrophages, and peripheral blood lymphocytes
		HIV-1 virus replication	enhanced by expression of human gene	967	CD63			27655726,	2017-09-12 10:58	HIV-1 LAI replication requires CD63 expression as knockdown with shRNA decreases viral production in HeLa cells
		HIV-1 virus replication	enhanced by expression of human gene	976	ADGRE5			18976975,	2016-07-26 14:53	Knockdown of CD97 molecule by siRNA inhibits HIV-1 replication in HeLa P4/R5 cells
		HIV-1 virus replication	enhanced by expression of human gene	1036	CDO1			18976975,	2016-07-26 14:53	Knockdown of cysteine dioxygenase, type I (CDO1) by siRNA inhibits HIV-1 replication in HeLa P4/R5 cells
		HIV-1 virus replication	enhanced by expression of human gene	1089	CEACAM4			19460752,	2016-07-26 14:53	Knockdown of carcinoembryonic antigen-related cell adhesion molecule 4 (CEACAM4) by shRNA library screening inhibits HIV-1 replication in cultured Jurkat T-cells
		HIV-1 virus replication	enhanced by expression of human gene	1139	CHRNA7			18854154,	2016-07-26 14:53	Knockdown of cholinergic receptor, nicotinic, alpha 7 (CHRNA7) by siRNA inhibits the early stages of HIV-1 replication in 293T cells infected with VSV-G pseudotyped HIV-1
		HIV-1 virus replication	enhanced by expression of human gene	1173	AP2M1			18187620,	2016-07-26 14:53	Knockdown of adaptor-related protein complex 2, mu 1 subunit (AP2M1) by siRNA inhibits HIV-1 replication in HeLa-derived TZM-bl cells
		HIV-1 virus replication	enhanced by expression of human gene	1201	CLN3			18187620,	2016-07-26 14:53	Knockdown of ceroid-lipofuscinosis, neuronal 3 (CLN3) by siRNA inhibits HIV-1 replication in HeLa-derived TZM-bl cells
		HIV-1 virus replication	enhanced by expression of human gene	1207	CLNS1A			18187620,	2016-07-26 14:53	Knockdown of chloride channel, nucleotide-sensitive, 1A (CLNS1A) by siRNA inhibits HIV-1 replication in HeLa-derived TZM-bl cells
		HIV-1 virus replication	enhanced by expression of human gene	1209	CLPTM1			19460752,	2016-07-26 14:53	Knockdown of cleft lip and palate associated transmembrane protein 1 (CLPTM1) by shRNA library screening inhibits HIV-1 replication in cultured Jurkat T-cells
		HIV-1 virus replication	enhanced by expression of human gene	1211	CLTA			18854154,	2016-07-26 14:53	Knockdown of clathrin, light chain A (CLTA) by siRNA inhibits the early stages of HIV-1 replication in 293T cells infected with VSV-G pseudotyped HIV-1
		HIV-1 virus replication	enhanced by expression of human gene	1234	CCR5			22404213, 25358251	2016-07-26 14:53	Knockdown of chemokine (C-C motif) receptor 5 (CCR5) by siRNA inhibits HIV-1 replication in CD4+/CCR5+/CXCR4+ TZM-bl HeLa cells
		HIV-1 virus replication	enhanced by expression of human gene	1234	CCR5			24831610,	2016-07-26 14:53	Knockdown of chemokine (C-C motif) receptor 5 (CCR5) by shRNA inhibits HIV-1 infection in CEM.NKR-CCR5 cells
		HIV-1 virus replication	enhanced by expression of human gene	1240	CMKLR1			18976975,	2016-07-26 14:53	Knockdown of chemokine-like receptor 1 (CMKLR1) by siRNA inhibits HIV-1 replication in HeLa P4/R5 cells
		HIV-1 virus replication	enhanced by expression of human gene	1289	COL5A1			18854154,	2016-07-26 14:53	Knockdown of collagen, type V, alpha 1 (COL5A1) by siRNA inhibits the early stages of HIV-1 replication in 293T cells infected with VSV-G pseudotyped HIV-1
		HIV-1 virus replication	enhanced by expression of human gene	1365	CLDN3			19460752,	2016-07-26 14:53	Knockdown of claudin 3 (CLDN3) by shRNA library screening inhibits HIV-1 replication in cultured Jurkat T-cells
		HIV-1 virus replication	enhanced by expression of human gene	1370	CPN2			18976975,	2016-07-26 14:53	Knockdown of carboxypeptidase N, polypeptide 2 (CPN2) by siRNA inhibits HIV-1 replication in HeLa P4/R5 cells
		HIV-1 virus replication	enhanced by expression of human gene	1374	CPT1A			19460752,	2016-07-26 14:53	Knockdown of carnitine palmitoyltransferase 1A (CPT1A) by shRNA library screening inhibits HIV-1 replication in cultured Jurkat T-cells
		HIV-1 virus replication	enhanced by expression of human gene	1380	CR2			18976975,	2016-07-26 14:53	Knockdown of complement component receptor 2 (CR2) by siRNA inhibits HIV-1 replication in HeLa P4/R5 cells
		HIV-1 virus replication	enhanced by expression of human gene	1410	CRYAB			18854154,	2016-07-26 14:53	Knockdown of crystallin, alpha B (CRYAB) by siRNA inhibits the early stages of HIV-1 replication in 293T cells infected with VSV-G pseudotyped HIV-1
		HIV-1 virus replication	enhanced by expression of human gene	1447	CSN2			19460752,	2016-07-26 14:53	Knockdown of casein beta (CSN2) by shRNA library screening inhibits HIV-1 replication in cultured Jurkat T-cells
		HIV-1 virus replication	enhanced by expression of human gene	1487	CTBP1			19460752,	2016-07-26 14:53	Knockdown of C-terminal binding protein 1 (CTBP1) by shRNA library screening inhibits HIV-1 replication in cultured Jurkat T-cells
		HIV-1 virus replication	enhanced by expression of human gene	1522	CTSZ			18976975,	2016-07-26 14:53	Knockdown of cathepsin Z (CTSZ) by siRNA inhibits HIV-1 replication in HeLa P4/R5 cells
		HIV-1 virus replication	enhanced by expression of human gene	1536	CYBB			18854154,	2016-07-26 14:53	Knockdown of cytochrome b-245, beta polypeptide (CYBB) by siRNA inhibits the early stages of HIV-1 replication in 293T cells infected with VSV-G pseudotyped HIV-1
		HIV-1 virus replication	enhanced by expression of human gene	1558	CYP2C8			19460752,	2016-07-26 14:53	Knockdown of cytochrome P450, family 2, subfamily C, polypeptide 8 (CYP2C8) by shRNA library screening inhibits HIV-1 replication in cultured Jurkat T-cells
		HIV-1 virus replication	enhanced by expression of human gene	1576	CYP3A4			18976975,	2016-07-26 14:53	Knockdown of cytochrome P450, family 3, subfamily A, polypeptide 4 (CYP3A4) by siRNA inhibits HIV-1 replication in HeLa P4/R5 cells
		HIV-1 virus replication	enhanced by expression of human gene	1603	DAD1			19460752,	2016-07-26 14:53	Knockdown of defender against cell death 1 (DAD1) by shRNA library screening inhibits HIV-1 replication in cultured Jurkat T-cells
		HIV-1 virus replication	enhanced by expression of human gene	1650	DDOST			18187620,	2016-07-26 14:53	Knockdown of dolichyl-diphosphooligosaccharide--protein glycosyltransferase (DDOST; OST48) by siRNA inhibits HIV-1 replication in HeLa-derived TZM-bl cells
		HIV-1 virus replication	enhanced by expression of human gene	1653	DDX1			22051512,	2016-07-26 14:53	Knockdown of DDX1 by siRNA inhibits HIV-1 replication in HIV-1-infected HeLa cells
		HIV-1 virus replication	enhanced by expression of human gene	1654	DDX3X			20018238,	2016-07-26 14:53	Knockdown of ATP-dependent RNA helicase DDX3X by siRNAs inhibits HIV-1 replication in CD4+ T cells
		HIV-1 virus replication	enhanced by expression of human gene	1654	DDX3X			18976975, 21698775	2016-07-26 14:53	Knockdown of DEAD (Asp-Glu-Ala-Asp) box polypeptide 3, X-linked (DDX3X) by siRNA inhibits HIV-1 replication in HeLa P4/CCR5 cells
		HIV-1 virus replication	enhanced by expression of human gene	1654	DDX3X			18187620, 23840900	2017-09-12 10:58	Knockdown of DEAD (Asp-Glu-Ala-Asp) box polypeptide 3, X-linked (DDX3X) by siRNA inhibits HIV-1 replication in HeLa-derived TZM-bl cells
		HIV-1 virus replication	enhanced by expression of human gene	1654	DDX3X			21698775,	2016-07-26 14:53	DDX3X knockdown does not affect cell growth (HeLaP4-CCR5 cells, partial knockdown (25% of normal levels)) but significantly impairs HIV-1 replication; HIV-1 replication is enhanced by DDX3X
		HIV-1 virus replication	enhanced by expression of human gene	1655	DDX5			26312911,	2016-07-26 14:53	siRNA knockdown of DDX5 decreases HIV RNA and consequently virus production as measured by CA (p24) and infectivity by 2-3 times compared with siControl-treated cells (HeLa-M and TZM-bl)
		HIV-1 virus replication	enhanced by expression of human gene	1655	DDX5			25701821,	2016-07-26 14:53	siRNA knockdown of DDX5 decreases intra- and extra-cellular HIV CA(p24) from HeLa cells transfected with env-deleted HIV-1 plasmid, a vesicular stomatitis virus glycoprotein plasmid and specific siRNA. Resulting HIV-1 demonstrates decreased infectivity.
		HIV-1 virus replication	enhanced by expression of human gene	1655	DDX5			23741449, 25701821	2016-07-26 14:53	Knockdown of DEAD (Asp-Glu-Ala-Asp) box helicase 5 (DDX5) by siRNA inhibits HIV-1 replication in primary CD4+ T cells
		HIV-1 virus replication	enhanced by expression of human gene	1657	DMXL1			18187620,	2016-07-26 14:53	Knockdown of Dmx-like 1 (DMXL1) by siRNA inhibits HIV-1 replication in HeLa-derived TZM-bl cells
		HIV-1 virus replication	enhanced by expression of human gene	1657	DMXL1			18854154,	2016-07-26 14:53	Knockdown of Dmx-like 1 (DMXL1) by siRNA inhibits the early stages of HIV-1 replication in 293T cells infected with VSV-G pseudotyped HIV-1
		HIV-1 virus replication	enhanced by expression of human gene	1659	DHX8			22404213,	2016-07-26 14:53	Knockdown of DEAH (Asp-Glu-Ala-His) box polypeptide 8 (DHX8) by siRNA inhibits HIV-1 replication in CD4+/CCR5+/CXCR4+ TZM-bl HeLa cells
		HIV-1 virus replication	enhanced by expression of human gene	1660	DHX9			26676782,	2017-09-15 11:26	HIV-1 infectivity is enhanced by DHX9 (RHA) binding to the primer binding site (PBS)-segment of dimeric HIV-1 5'-UTR
		HIV-1 virus replication	enhanced by expression of human gene	1662	DDX10			25701821,	2016-07-26 14:53	siRNA knockdown of DDX10 decreases intra- and extra-cellular HIV CA(p24) from HeLa cells transfected with env-deleted HIV-1 plasmid, a vesicular stomatitis virus glycoprotein plasmid and specific siRNA. Resulting HIV demonstrates decreased infectivity.
		HIV-1 virus replication	enhanced by expression of human gene	1662	DDX10			18187620, 25701821	2016-07-26 14:53	Knockdown of DEAD (Asp-Glu-Ala-Asp) box polypeptide 10 (DDX10) by siRNA inhibits HIV-1 replication in HeLa-derived TZM-bl cells
		HIV-1 virus replication	enhanced by expression of human gene	1665	DHX15			18854154,	2016-07-26 14:53	Knockdown of DEAH (Asp-Glu-Ala-His) box polypeptide 15 (DHX15) by siRNA inhibits the early stages of HIV-1 replication in 293T cells infected with VSV-G pseudotyped HIV-1
		HIV-1 virus replication	enhanced by expression of human gene	1678	TIMM8A			18187620,	2016-07-26 14:53	Knockdown of translocase of inner mitochondrial membrane 8 homolog A (TIMM8A) by siRNA inhibits HIV-1 replication in HeLa-derived TZM-bl cells
		HIV-1 virus replication	enhanced by expression of human gene	1736	DKC1			19460752,	2016-07-26 14:53	Knockdown of dyskeratosis congenita 1, dyskerin (DKC1) by shRNA library screening inhibits HIV-1 replication in cultured Jurkat T-cells
		HIV-1 virus replication	enhanced by expression of human gene	1743	DLST			18976975,	2016-07-26 14:53	Knockdown of dihydrolipoamide S-succinyltransferase (DLST) by siRNA inhibits HIV-1 replication in HeLa P4/R5 cells
		HIV-1 virus replication	enhanced by expression of human gene	1769	DNAH8			19460752,	2016-07-26 14:53	Knockdown of dynein, axonemal, heavy chain 8 (DNAH8) by shRNA library screening inhibits HIV-1 replication in cultured Jurkat T-cells
		HIV-1 virus replication	enhanced by expression of human gene	1778	DYNC1H1			18976975, 25231297	2016-07-26 14:53	Knockdown of dynein, cytoplasmic 1, heavy chain 1 (DYNC1H1) by siRNA inhibits HIV-1 replication in HeLa P4/R5 cells
		HIV-1 virus replication	enhanced by expression of human gene	1785	DNM2			18854154,	2016-07-26 14:53	Knockdown of dynamin 2 (DNM2) by siRNA inhibits the early stages of HIV-1 replication in 293T cells infected with VSV-G pseudotyped HIV-1
		HIV-1 virus replication	enhanced by expression of human gene	1803	DPP4			18976975,	2016-07-26 14:53	Knockdown of dipeptidyl-peptidase 4 (DPP4) by siRNA inhibits HIV-1 replication in HeLa P4/R5 cells
		HIV-1 virus replication	enhanced by expression of human gene	1837	DTNA			19460752,	2016-07-26 14:53	Knockdown of dystrobrevin, alpha (DTNA) by shRNA library screening inhibits HIV-1 replication in cultured Jurkat T-cells
		HIV-1 virus replication	enhanced by expression of human gene	1855	DVL1			18976975,	2016-07-26 14:53	Knockdown of dishevelled, dsh homolog 1 (DVL1) by siRNA inhibits HIV-1 replication in HeLa P4/R5 cells
		HIV-1 virus replication	enhanced by expression of human gene	1909	EDNRA			18187620,	2016-07-26 14:53	Knockdown of endothelin receptor type A (EDNRA) by siRNA inhibits HIV-1 replication in HeLa-derived TZM-bl cells
		HIV-1 virus replication	enhanced by expression of human gene	1938	EEF2			25229650,	2016-07-26 14:53	SiRNA-mediated depletion of EEF2 protein inhibits HIV-1 replication and infectivity in human cells
		HIV-1 virus replication	enhanced by expression of human gene	1950	EGF			18187620,	2016-07-26 14:53	Knockdown of epidermal growth factor (EGF) by siRNA inhibits HIV-1 replication in HeLa-derived TZM-bl cells
		HIV-1 virus replication	enhanced by expression of human gene	1956	EGFR			18187620,	2016-07-26 14:53	Knockdown of epidermal growth factor receptor (EGFR) by siRNA inhibits HIV-1 replication in HeLa-derived TZM-bl cells
		HIV-1 virus replication	enhanced by expression of human gene	1974	EIF4A2			18976975,	2016-07-26 14:53	Knockdown of eukaryotic translation initiation factor 4A2 (EIF4A2) by siRNA inhibits HIV-1 replication in HeLa P4/R5 cells
		HIV-1 virus replication	enhanced by expression of human gene	1990	CELA1			20174665,	2016-07-26 14:53	Screening in Jurkat T-cells with a short-hairpin-RNA (shRNA) library identifies elastase-1 (CELA1; serine protease) is important for HIV-1 replication
		HIV-1 virus replication	enhanced by expression of human gene	2033	EP300			18854154,	2016-07-26 14:53	Knockdown of E1A binding protein p300 (EP300) by siRNA inhibits the early stages of HIV-1 replication in 293T cells infected with VSV-G pseudotyped HIV-1
		HIV-1 virus replication	enhanced by expression of human gene	2034	EPAS1			18854154,	2016-07-26 14:53	Knockdown of endothelial PAS domain protein 1 (EPAS1) by siRNA inhibits the early stages of HIV-1 replication in 293T cells infected with VSV-G pseudotyped HIV-1
		HIV-1 virus replication	enhanced by expression of human gene	2034	EPAS1			19460752,	2016-07-26 14:53	Knockdown of endothelial PAS domain protein 1 (EPAS1) by shRNA library screening inhibits HIV-1 replication in cultured Jurkat T-cells
		HIV-1 virus replication	enhanced by expression of human gene	2035	EPB41			19460752,	2016-07-26 14:53	Knockdown of erythrocyte membrane protein band 4.1 (elliptocytosis 1, RH-linked) (EPB41) by shRNA library screening inhibits HIV-1 replication in cultured Jurkat T-cells
		HIV-1 virus replication	enhanced by expression of human gene	2059	EPS8			18187620,	2016-07-26 14:53	Knockdown of epidermal growth factor receptor pathway substrate 8 (EPS8) by siRNA inhibits HIV-1 replication in HeLa-derived TZM-bl cells
		HIV-1 virus replication	enhanced by expression of human gene	2060	EPS15			25496667,	2016-07-26 14:53	Knockdown of EPS15 by shRNA significantly inhibits HIV-1 replication in CD4+ T-cells
		HIV-1 virus replication	enhanced by expression of human gene	2067	ERCC1			18854154,	2016-07-26 14:53	Knockdown of excision repair cross-complementing rodent repair deficiency, complementation group 1 (ERCC1) by siRNA inhibits the early stages of HIV-1 replication in 293T cells infected with VSV-G pseudotyped HIV-1
		HIV-1 virus replication	enhanced by expression of human gene	2071	ERCC3			18187620,	2016-07-26 14:53	Knockdown of excision repair cross-complementing rodent repair deficiency, complementation group 3 (ERCC3) by siRNA inhibits HIV-1 replication in HeLa-derived TZM-bl cells
		HIV-1 virus replication	enhanced by expression of human gene	2073	ERCC5			18854154,	2016-07-26 14:53	Knockdown of excision repair cross-complementing rodent repair deficiency, complementation group 5 (ERCC5) by siRNA inhibits the early stages of HIV-1 replication in 293T cells infected with VSV-G pseudotyped HIV-1
		HIV-1 virus replication	enhanced by expression of human gene	2079	ERH			19460752,	2016-07-26 14:53	Knockdown of enhancer of rudimentary homolog (Drosophila, ERH) by shRNA library screening inhibits HIV-1 replication in cultured Jurkat T-cells
		HIV-1 virus replication	enhanced by expression of human gene	2107	ETF1			18187620,	2016-07-26 14:53	Knockdown of eukaryotic translation termination factor 1 (ETF1) by siRNA inhibits HIV-1 replication in HeLa-derived TZM-bl cells
		HIV-1 virus replication	enhanced by expression of human gene	2114	ETS2			18854154,	2016-07-26 14:53	Knockdown of v-ets erythroblastosis virus E26 oncogene homolog 2 (avian, ETS2) by siRNA inhibits the early stages of HIV-1 replication in 293T cells infected with VSV-G pseudotyped HIV-1
		HIV-1 virus replication	enhanced by expression of human gene	2117	ETV3			18976975,	2016-07-26 14:53	Knockdown of ets variant 3 (ETV3) by siRNA inhibits HIV-1 replication in HeLa P4/R5 cells
		HIV-1 virus replication	enhanced by expression of human gene	2122	MECOM			18976975,	2016-07-26 14:53	Knockdown of MDS1 and EVI1 complex locus (MECOM) by siRNA inhibits HIV-1 replication in HeLa P4/R5 cells
		HIV-1 virus replication	enhanced by expression of human gene	2123	EVI2A			18976975,	2016-07-26 14:53	Knockdown of ecotropic viral integration site 2A (EVI2A) by siRNA inhibits HIV-1 replication in HeLa P4/R5 cells
		HIV-1 virus replication	enhanced by expression of human gene	2146	EZH2			20174665,	2016-07-26 14:53	Screening in Jurkat T-cells with a short-hairpin-RNA (shRNA) library identifies enhancer of zeste homolog 2 (EZH2) is important for HIV-1 replication
		HIV-1 virus replication	enhanced by expression of human gene	2168	FABP1			18854154,	2016-07-26 14:53	Knockdown of fatty acid binding protein 1, liver (FABP1) by siRNA inhibits the early stages of HIV-1 replication in 293T cells infected with VSV-G pseudotyped HIV-1
		HIV-1 virus replication	enhanced by expression of human gene	2252	FGF7			19460752,	2016-07-26 14:53	Knockdown of fibroblast growth factor 7 (FGF7) by shRNA library screening inhibits HIV-1 replication in cultured Jurkat T-cells
		HIV-1 virus replication	enhanced by expression of human gene	2275	FHL3			18187620,	2016-07-26 14:53	Knockdown of four and a half LIM domains 3 (FHL3) by siRNA inhibits HIV-1 replication in HeLa-derived TZM-bl cells
		HIV-1 virus replication	enhanced by expression of human gene	2309	FOXO3			19460752,	2016-07-26 14:53	Knockdown of forkhead box O3 (FOXO3) by shRNA library screening inhibits HIV-1 replication in cultured Jurkat T-cells
		HIV-1 virus replication	enhanced by expression of human gene	2314	FLII			18187620,	2016-07-26 14:53	Knockdown of flightless I homolog (FLII) by siRNA inhibits HIV-1 replication in HeLa-derived TZM-bl cells
		HIV-1 virus replication	enhanced by expression of human gene	2315	MLANA			18976975,	2016-07-26 14:53	Knockdown of melan-A (MLANA) by siRNA inhibits HIV-1 replication in HeLa P4/R5 cells
		HIV-1 virus replication	enhanced by expression of human gene	2334	AFF2			19460752,	2016-07-26 14:53	Knockdown of AF4/FMR2 family, member 2 (AFF2) by shRNA library screening inhibits HIV-1 replication in cultured Jurkat T-cells
		HIV-1 virus replication	enhanced by expression of human gene	2339	FNTA			18187620,	2016-07-26 14:53	Knockdown of farnesyltransferase, CAAX box, alpha (FNTA) by siRNA inhibits HIV-1 replication in HeLa-derived TZM-bl cells
		HIV-1 virus replication	enhanced by expression of human gene	2356	FPGS			18854154,	2016-07-26 14:53	Knockdown of folylpolyglutamate synthase (FPGS) by siRNA inhibits the early stages of HIV-1 replication in 293T cells infected with VSV-G pseudotyped HIV-1
		HIV-1 virus replication	enhanced by expression of human gene	2553	GABPB1			18976975,	2016-07-26 14:53	Knockdown of GA binding protein transcription factor, beta subunit 1 (GABPB1) by siRNA inhibits HIV-1 replication in HeLa P4/R5 cells
		HIV-1 virus replication	enhanced by expression of human gene	2581	GALC			19460752,	2016-07-26 14:53	Knockdown of galactosylceramidase (GALC) by shRNA library screening inhibits HIV-1 replication in cultured Jurkat T-cells
		HIV-1 virus replication	enhanced by expression of human gene	2629	GBA			19460752,	2016-07-26 14:53	Knockdown of glucosidase, beta, acid (GBA; GLUC) by shRNA library screening inhibits HIV-1 replication in cultured Jurkat T-cells
		HIV-1 virus replication	enhanced by expression of human gene	2631	NIPSNAP2			18187620,	2016-07-26 14:53	Knockdown of glioblastoma amplified sequence (GBAS) by siRNA inhibits HIV-1 replication in HeLa-derived TZM-bl cells
		HIV-1 virus replication	enhanced by expression of human gene	2645	GCK			18187620,	2016-07-26 14:53	Knockdown of glucokinase (hexokinase 4) (GCK) by siRNA inhibits HIV-1 replication in HeLa-derived TZM-bl cells
		HIV-1 virus replication	enhanced by expression of human gene	2648	KAT2A			18187620,	2016-07-26 14:53	Knockdown of K(lysine) acetyltransferase 2A (KAT2A; GCN5L2) by siRNA inhibits HIV-1 replication in HeLa-derived TZM-bl cells
		HIV-1 virus replication	enhanced by expression of human gene	2689	GH2			18976975,	2016-07-26 14:53	Knockdown of growth hormone 2 (GH2) by siRNA inhibits HIV-1 replication in HeLa P4/R5 cells
		HIV-1 virus replication	enhanced by expression of human gene	2730	GCLM			19460752,	2016-07-26 14:53	Knockdown of glutamate-cysteine ligase, modifier subunit (GCLM) by shRNA library screening inhibits HIV-1 replication in cultured Jurkat T-cells
		HIV-1 virus replication	enhanced by expression of human gene	2739	GLO1			19460752,	2016-07-26 14:53	Knockdown of glyoxalase I (GLO1) by shRNA library screening inhibits HIV-1 replication in cultured Jurkat T-cells
		HIV-1 virus replication	enhanced by expression of human gene	2762	GMDS			19460752,	2016-07-26 14:53	Knockdown of GDP-mannose 4,6-dehydratase (GMDS) by shRNA library screening inhibits HIV-1 replication in cultured Jurkat T-cells
		HIV-1 virus replication	enhanced by expression of human gene	2765	GML			18187620,	2016-07-26 14:53	Knockdown of glycosylphosphatidylinositol anchored molecule like protein (GML) by siRNA inhibits HIV-1 replication in HeLa-derived TZM-bl cells
		HIV-1 virus replication	enhanced by expression of human gene	2820	GPD2			18976975,	2016-07-26 14:53	Knockdown of glycerol-3-phosphate dehydrogenase 2 (GPD2) by siRNA inhibits HIV-1 replication in HeLa P4/R5 cells
		HIV-1 virus replication	enhanced by expression of human gene	2822	GPLD1			19460752,	2016-07-26 14:53	Knockdown of glycosylphosphatidylinositol specific phospholipase D1 (GPLD1) by shRNA library screening inhibits HIV-1 replication in cultured Jurkat T-cells
		HIV-1 virus replication	enhanced by expression of human gene	2879	GPX4			19460752,	2016-07-26 14:53	Knockdown of glutathione peroxidase 4 (GPX4) by shRNA library screening inhibits HIV-1 replication in cultured Jurkat T-cells
		HIV-1 virus replication	enhanced by expression of human gene	2889	RAPGEF1			18187620,	2016-07-26 14:53	Knockdown of Rap guanine nucleotide exchange factor 1 (RAPGEF1) by siRNA inhibits HIV-1 replication in HeLa-derived TZM-bl cells
		HIV-1 virus replication	enhanced by expression of human gene	2891	GRIA2			18976975,	2016-07-26 14:53	Knockdown of glutamate receptor, ionotropic, AMPA 2 (GRIA2) by siRNA inhibits HIV-1 replication in HeLa P4/R5 cells
		HIV-1 virus replication	enhanced by expression of human gene	2904	GRIN2B			18976975,	2016-07-26 14:53	Knockdown of glutamate receptor, ionotropic, N-methyl D-aspartate 2B (GRIN2B) by siRNA inhibits HIV-1 replication in HeLa P4/R5 cells
		HIV-1 virus replication	enhanced by expression of human gene	2923	PDIA3			18976975,	2016-07-26 14:53	Knockdown of protein disulfide isomerase family A, member 3 (PDIA3) by siRNA inhibits HIV-1 replication in HeLa P4/R5 cells
		HIV-1 virus replication	enhanced by expression of human gene	2934	GSN			23575248,	2016-07-26 14:53	Knockdown of gelsolin by siRNA inhibits early HIV-1 infection and HIV-1 Env (gp120/gp41)-mediated membrane fusion in permissive lymphocytes
		HIV-1 virus replication	enhanced by expression of human gene	2957	GTF2A1			18976975,	2016-07-26 14:53	Knockdown of general transcription factor IIA, 1, 19/37kDa (GTF2A1) by siRNA inhibits HIV-1 replication in HeLa P4/R5 cells
		HIV-1 virus replication	enhanced by expression of human gene	2960	GTF2E1			22404213,	2016-07-26 14:53	Knockdown of general transcription factor IIE, polypeptide 1, alpha 56kDa (GTF2E1; TFIIE1) by siRNA inhibits HIV-1 replication in CD4+/CCR5+/CXCR4+ TZM-bl HeLa cells
		HIV-1 virus replication	enhanced by expression of human gene	2961	GTF2E2			22404213,	2016-07-26 14:53	Knockdown of general transcription factor IIE, polypeptide 2, beta 34kDa (GTF2E2; TFIIE-B) by siRNA inhibits HIV-1 replication in CD4+/CCR5+/CXCR4+ TZM-bl HeLa cells
		HIV-1 virus replication	enhanced by expression of human gene	2962	GTF2F1			18976975,	2016-07-26 14:53	Knockdown of general transcription factor IIF, polypeptide 1 (GTF2F1) by siRNA inhibits HIV-1 replication in HeLa P4/R5 cells
		HIV-1 virus replication	enhanced by expression of human gene	2965	GTF2H1			18976975,	2016-07-26 14:53	Knockdown of general transcription factor IIH, polypeptide 1 (GTF2H1) by siRNA inhibits HIV-1 replication in HeLa P4/R5 cells
		HIV-1 virus replication	enhanced by expression of human gene	2966	GTF2H2			18854154,	2016-07-26 14:53	Knockdown of general transcription factor IIH, polypeptide 2 (GTF2H2, 44kDa) by siRNA inhibits the early stages of HIV-1 replication in 293T cells infected with VSV-G pseudotyped HIV-1
		HIV-1 virus replication	enhanced by expression of human gene	3020	H3F3A			18187620,	2016-07-26 14:53	Knockdown of H3 histone, family 3A (H3F3A) by siRNA inhibits HIV-1 replication in HeLa-derived TZM-bl cells
		HIV-1 virus replication	enhanced by expression of human gene	3065	HDAC1			18854154,	2016-07-26 14:53	Knockdown of histone deacetylase 1 (HDAC1) by siRNA inhibits the early stages of HIV-1 replication in 293T cells infected with VSV-G pseudotyped HIV-1
		HIV-1 virus replication	enhanced by expression of human gene	3111	HLA-DOA			18976975,	2016-07-26 14:53	Knockdown of major histocompatibility complex, class II, DO alpha (HLA-DOA) by siRNA inhibits HIV-1 replication in HeLa P4/R5 cells
		HIV-1 virus replication	enhanced by expression of human gene	3140	MR1			18187620,	2016-07-26 14:53	Knockdown of major histocompatibility complex, class I-related (MR1) by siRNA inhibits HIV-1 replication in HeLa-derived TZM-bl cells
		HIV-1 virus replication	enhanced by expression of human gene	3140	MR1			19460752,	2016-07-26 14:53	Knockdown of major histocompatibility complex, class I-related, isoform 4 (MR1) by shRNA library screening inhibits HIV-1 replication in cultured Jurkat T-cells
		HIV-1 virus replication	enhanced by expression of human gene	3146	HMGB1			18854154,	2016-07-26 14:53	Knockdown of high mobility group box 1 (HMGB1) by siRNA inhibits the early stages of HIV-1 replication in 293T cells infected with VSV-G pseudotyped HIV-1
		HIV-1 virus replication	enhanced by expression of human gene	3157	HMGCS1			18854154,	2016-07-26 14:53	Knockdown of 3-hydroxy-3-methylglutaryl-CoA synthase 1 (HMGCS1) by siRNA inhibits the early stages of HIV-1 replication in 293T cells infected with VSV-G pseudotyped HIV-1
		HIV-1 virus replication	enhanced by expression of human gene	3175	ONECUT1			18976975,	2016-07-26 14:53	Knockdown of one cut homeobox 1 (ONECUT1) by siRNA inhibits HIV-1 replication in HeLa P4/R5 cells
		HIV-1 virus replication	enhanced by expression of human gene	3185	HNRNPF			18187620,	2016-07-26 14:53	Knockdown of heterogeneous nuclear ribonucleoprotein F (HNRNPF) by siRNA inhibits HIV-1 replication in HeLa-derived TZM-bl cells
		HIV-1 virus replication	enhanced by expression of human gene	3187	HNRNPH1			18854154,	2016-07-26 14:53	Knockdown of heterogeneous nuclear ribonucleoprotein H1 (HNRNPH1) by siRNA inhibits the early stages of HIV-1 replication in 293T cells infected with VSV-G pseudotyped HIV-1
		HIV-1 virus replication	enhanced by expression of human gene	3192	HNRNPU			18976975,	2016-07-26 14:53	Knockdown of heterogeneous nuclear ribonucleoprotein U (scaffold attachment factor A; HNRNPU) by siRNA inhibits HIV-1 replication in HeLa P4/R5 cells
		HIV-1 virus replication	enhanced by expression of human gene	3213	HOXB3			19460752,	2016-07-26 14:53	Knockdown of homeobox B3 (HOXB3) by shRNA library screening inhibits HIV-1 replication in cultured Jurkat T-cells
		HIV-1 virus replication	enhanced by expression of human gene	3280	HES1			18976975,	2016-07-26 14:53	Knockdown of hairy and enhancer of split 1 (HES1) by siRNA inhibits HIV-1 replication in HeLa P4/R5 cells
		HIV-1 virus replication	enhanced by expression of human gene	3292	HSD17B1			19460752,	2016-07-26 14:53	Knockdown of hydroxysteroid (17-beta) dehydrogenase 1 (HSD17B1) by shRNA library screening inhibits HIV-1 replication in cultured Jurkat T-cells
		HIV-1 virus replication	enhanced by expression of human gene	3301	DNAJA1			22404213,	2016-07-26 14:53	Knockdown of DnaJ (Hsp40) homolog, subfamily A, member 1 (DNAJA1) by siRNA inhibits HIV-1 replication in CD4+/CCR5+/CXCR4+ TZM-bl HeLa cells
		HIV-1 virus replication	enhanced by expression of human gene	3329	HSPD1			23439083,	2016-07-26 14:53	High levels of additive and synergic antiretroviral activity are obtained by using antiretroviral compounds (T1249, 3TC, RAL, or IDV) in PM1 cells stably expressing anti-host shRNAs (IPO7, HSPD1, or ATG16) or anti-HIV shRNAs (Pol, RT, or Nef)
		HIV-1 virus replication	enhanced by expression of human gene	3337	DNAJB1			18187620,	2016-07-26 14:53	Knockdown of DnaJ (Hsp40) homolog, subfamily B, member 1 (DNAJB1) by siRNA inhibits HIV-1 replication in HeLa-derived TZM-bl cells
		HIV-1 virus replication	enhanced by expression of human gene	3360	HTR4			19460752,	2016-07-26 14:53	Knockdown of 5-hydroxytryptamine (serotonin) receptor 4, G protein-coupled (HTR4) by shRNA library screening inhibits HIV-1 replication in cultured Jurkat T-cells
		HIV-1 virus replication	enhanced by expression of human gene	3381	IBSP			19460752,	2016-07-26 14:53	Knockdown of integrin-binding sialoprotein (IBSP) by shRNA library screening inhibits HIV-1 replication in cultured Jurkat T-cells
		HIV-1 virus replication	enhanced by expression of human gene	3383	ICAM1			25985398,	2016-07-26 14:53	HIV-1 (NL4-3 derived NLENG1 (enhanced green fluorescent protein, (EGFP) gene linked with internal ribosome entry site between env and nef genes)) cell-to-cell transmission from lymphocytes to astrocytes requires ICAM1
		HIV-1 virus replication	enhanced by expression of human gene	3417	IDH1			18854154,	2016-07-26 14:53	Knockdown of isocitrate dehydrogenase 1 (NADP+), soluble (IDH1) by siRNA inhibits the early stages of HIV-1 replication in 293T cells infected with VSV-G pseudotyped HIV-1
		HIV-1 virus replication	enhanced by expression of human gene	3417	IDH1			18187620,	2016-07-26 14:53	Knockdown of isocitrate dehydrogenase 1 (NADP+), soluble (IDH1) by siRNA inhibits HIV-1 replication in HeLa-derived TZM-bl cells
		HIV-1 virus replication	enhanced by expression of human gene	3421	IDH3G			25496667,	2016-07-26 14:53	Knockdown of IDH3G by shRNA significantly inhibits HIV-1 replication in CD4+ T-cells
		HIV-1 virus replication	enhanced by expression of human gene	3431	SP110			25980612,	2016-07-26 14:53	Infectious wild type HIV-1 production is enhanced by 293T cells over-expressing SP110
		HIV-1 virus replication	enhanced by expression of human gene	3431	SP110			18187620,	2016-07-26 14:53	Knockdown of SP110 nuclear body protein by siRNA inhibits HIV-1 replication in HeLa-derived TZM-bl cells
		HIV-1 virus replication	enhanced by expression of human gene	3508	IGHMBP2			18187620,	2016-07-26 14:53	Knockdown of immunoglobulin mu binding protein 2 (IGHMBP2) by siRNA inhibits HIV-1 replication in HeLa-derived TZM-bl cells
		HIV-1 virus replication	enhanced by expression of human gene	3552	IL1A			18976975,	2016-07-26 14:53	Knockdown of interleukin 1, alpha (IL1A) by siRNA inhibits HIV-1 replication in HeLa P4/R5 cells
		HIV-1 virus replication	enhanced by expression of human gene	3552	IL1A			25980612,	2016-07-26 14:53	Infectious wild type HIV-1 production is enhanced by 293T cells over-expressing IL1A
		HIV-1 virus replication	enhanced by expression of human gene	3572	IL6ST			19460752,	2016-07-26 14:53	Knockdown of interleukin 6 signal transducer (IL6ST; gp130, oncostatin M receptor; CD130) by shRNA library screening inhibits HIV-1 replication in cultured Jurkat T-cells
		HIV-1 virus replication	enhanced by expression of human gene	3603	IL16			19460752,	2016-07-26 14:53	Knockdown of interleukin 16 (IL16) by shRNA library screening inhibits HIV-1 replication in cultured Jurkat T-cells
		HIV-1 virus replication	enhanced by expression of human gene	3676	ITGA4			25527342,	2016-07-26 14:53	Knockdown of integrin alpha 4 protein by shRNA inhibits HIV-1 infection in primary lymphocytes
		HIV-1 virus replication	enhanced by expression of human gene	3695	ITGB7			19460752, 25527342	2016-07-26 14:53	Knockdown of integrin, beta 7 (ITGB7) by shRNA library screening inhibits HIV-1 replication in cultured Jurkat T-cells
		HIV-1 virus replication	enhanced by expression of human gene	3703	STT3A			18187620,	2016-07-26 14:53	Knockdown of STT3, subunit of the oligosaccharyltransferase complex, homolog A (STT3A) by siRNA inhibits HIV-1 replication in HeLa-derived TZM-bl cells
		HIV-1 virus replication	enhanced by expression of human gene	3706	ITPKA			18187620,	2016-07-26 14:53	Knockdown of inositol-trisphosphate 3-kinase A (ITPKA) by siRNA inhibits HIV-1 replication in HeLa-derived TZM-bl cells
		HIV-1 virus replication	enhanced by expression of human gene	3716	JAK1			18187620,	2016-07-26 14:53	Knockdown of Janus kinase 1 (JAK1) by siRNA inhibits HIV-1 replication in HeLa-derived TZM-bl cells
		HIV-1 virus replication	enhanced by expression of human gene	3716	JAK1			18976975,	2016-07-26 14:53	Knockdown of Janus kinase 1 (JAK1) by siRNA inhibits HIV-1 replication in HeLa P4/R5 cells
		HIV-1 virus replication	enhanced by expression of human gene	3735	KARS			18854154,	2016-07-26 14:53	Knockdown of lysyl-tRNA synthetase (KARS) by siRNA inhibits the early stages of HIV-1 replication in 293T cells infected with VSV-G pseudotyped HIV-1
		HIV-1 virus replication	enhanced by expression of human gene	3755	KCNG1			19460752,	2016-07-26 14:53	Knockdown of potassium voltage-gated channel, subfamily G, member 1 (KCNG1) by shRNA library screening inhibits HIV-1 replication in cultured Jurkat T-cells
		HIV-1 virus replication	enhanced by expression of human gene	3767	KCNJ11			18854154,	2016-07-26 14:53	Knockdown of potassium inwardly-rectifying channel, subfamily J, member 11 (KCNJ11) by siRNA inhibits the early stages of HIV-1 replication in 293T cells infected with VSV-G pseudotyped HIV-1
		HIV-1 virus replication	enhanced by expression of human gene	3769	KCNJ13			19460752,	2016-07-26 14:53	Knockdown of potassium inwardly-rectifying channel, subfamily J, member 13 (KCNJ13; KIR7.1) by shRNA library screening inhibits HIV-1 replication in cultured Jurkat T-cells
		HIV-1 virus replication	enhanced by expression of human gene	3792	KEL			18187620,	2016-07-26 14:53	Knockdown of Kell blood group, metallo-endopeptidase (KEL) by siRNA inhibits HIV-1 replication in HeLa-derived TZM-bl cells
		HIV-1 virus replication	enhanced by expression of human gene	3797	KIF3C			18187620,	2016-07-26 14:53	Knockdown of kinesin family member 3C (KIF3C) by siRNA inhibits HIV-1 replication in HeLa-derived TZM-bl cells
		HIV-1 virus replication	enhanced by expression of human gene	3822	KLRC2			18976975,	2016-07-26 14:53	Knockdown of killer cell lectin-like receptor subfamily C, member 2 (KLRC2) by siRNA inhibits HIV-1 replication in HeLa P4/R5 cells
		HIV-1 virus replication	enhanced by expression of human gene	3837	KPNB1			18854154,	2016-07-26 14:53	Knockdown of karyopherin (importin) beta 1 (KPNB1) by siRNA inhibits the early stages of HIV-1 replication in 293T cells infected with VSV-G pseudotyped HIV-1
		HIV-1 virus replication	enhanced by expression of human gene	3851	KRT4			19460752,	2016-07-26 14:53	Knockdown of keratin 4 (KRT4) by shRNA library screening inhibits HIV-1 replication in cultured Jurkat T-cells
		HIV-1 virus replication	enhanced by expression of human gene	3872	KRT17			19460752,	2016-07-26 14:53	Knockdown of keratin 17 (KRT17) by shRNA library screening inhibits HIV-1 replication in cultured Jurkat T-cells
		HIV-1 virus replication	enhanced by expression of human gene	3937	LCP2			22323535,	2016-07-26 14:53	Knockdown of SLP76 by siRNA inhibits HIV-1 infection in MT4 cells and PBMCs
		HIV-1 virus replication	enhanced by expression of human gene	3937	LCP2			18187620,	2016-07-26 14:53	Knockdown of lymphocyte cytosolic protein 2 (SH2 domain containing leukocyte protein of 76kDa) (LCP2; SLP76) by siRNA inhibits HIV-1 replication in HeLa-derived TZM-bl cells
		HIV-1 virus replication	enhanced by expression of human gene	3958	LGALS3			24996823,	2016-07-26 14:53	Knockdown of galectin-3 by shRNA inhibits HIV-1 production in HuT 78 cells and infectivity in primary CD4+ T cells
		HIV-1 virus replication	enhanced by expression of human gene	3985	LIMK2			18854154,	2016-07-26 14:53	Knockdown of LIM domain kinase 2 (LIMK2) by siRNA inhibits the early stages of HIV-1 replication in 293T cells infected with VSV-G pseudotyped HIV-1
		HIV-1 virus replication	enhanced by expression of human gene	4023	LPL			18187620,	2016-07-26 14:53	Knockdown of lipoprotein lipase (LPL) by siRNA inhibits HIV-1 replication in HeLa-derived TZM-bl cells
		HIV-1 virus replication	enhanced by expression of human gene	4102	MAGEA3			18976975,	2016-07-26 14:53	Knockdown of melanoma antigen family A, 3 (MAGEA3) by siRNA inhibits HIV-1 replication in HeLa P4/R5 cells
		HIV-1 virus replication	enhanced by expression of human gene	4105	MAGEA6			18976975,	2016-07-26 14:53	Knockdown of melanoma antigen family A, 6 (MAGEA6) by siRNA inhibits HIV-1 replication in HeLa P4/R5 cells
		HIV-1 virus replication	enhanced by expression of human gene	4108	MAGEA9			19460752,	2016-07-26 14:53	Knockdown of melanoma antigen family A, 9 (MAGEA9) by shRNA library screening inhibits HIV-1 replication in cultured Jurkat T-cells
		HIV-1 virus replication	enhanced by expression of human gene	4121	MAN1A1			18854154,	2016-07-26 14:53	Knockdown of mannosidase, alpha, class 1A, member 1 (MAN1A1) by siRNA inhibits the early stages of HIV-1 replication in 293T cells infected with VSV-G pseudotyped HIV-1
		HIV-1 virus replication	enhanced by expression of human gene	4126	MANBA			18854154,	2016-07-26 14:53	Knockdown of mannosidase, beta A (MANBA, lysosomal) by siRNA inhibits the early stages of HIV-1 replication in 293T cells infected with VSV-G pseudotyped HIV-1
		HIV-1 virus replication	enhanced by expression of human gene	4130	MAP1A			25505242,	2016-07-26 14:53	Knockdown of MAP1A by shRNA inhibits HIV-1 infectivity in human PBMCs
		HIV-1 virus replication	enhanced by expression of human gene	4134	MAP4			22018492,	2016-07-26 14:53	Knockdown of DNAL1 and MAP4 by siRNAs and shRNAs inhibits HIV-1 replication in HeLa P4.2 cells by blocking reverse transcription and 2-LTR formation
		HIV-1 virus replication	enhanced by expression of human gene	4134	MAP4			18854154,	2016-07-26 14:53	Knockdown of microtubule-associated protein 4 (MAP4) by siRNA inhibits the early stages of HIV-1 replication in 293T cells infected with VSV-G pseudotyped HIV-1
		HIV-1 virus replication	enhanced by expression of human gene	4134	MAP4			18187620,	2016-07-26 14:53	Knockdown of microtubule-associated protein 4 (MAP4) by siRNA inhibits HIV-1 replication in HeLa-derived TZM-bl cells
		HIV-1 virus replication	enhanced by expression of human gene	4139	MARK1			18976975,	2016-07-26 14:53	Knockdown of MAP/microtubule affinity-regulating kinase 1 (MARK1) by siRNA inhibits HIV-1 replication in HeLa P4/R5 cells
		HIV-1 virus replication	enhanced by expression of human gene	4141	MARS			19460752,	2016-07-26 14:53	Knockdown of methionyl-tRNA synthetase (MARS) by shRNA library screening inhibits HIV-1 replication in cultured Jurkat T-cells
		HIV-1 virus replication	enhanced by expression of human gene	4144	MAT2A			18854154,	2016-07-26 14:53	Knockdown of methionine adenosyltransferase II, alpha (MAT2A) by siRNA inhibits the early stages of HIV-1 replication in 293T cells infected with VSV-G pseudotyped HIV-1
		HIV-1 virus replication	enhanced by expression of human gene	4218	RAB8A			18976975,	2016-07-26 14:53	Knockdown of RAB8A, member RAS oncogene family by siRNA inhibits HIV-1 replication in HeLa P4/R5 cells
		HIV-1 virus replication	enhanced by expression of human gene	4245	MGAT1			18187620,	2016-07-26 14:53	Knockdown of mannosyl (alpha-1,3-)-glycoprotein beta-1,2-N-acetylglucosaminyltransferase (MGAT1) by siRNA inhibits HIV-1 replication in HeLa-derived TZM-bl cells
		HIV-1 virus replication	enhanced by expression of human gene	4283	CXCL9			26545124,	2017-09-12 10:58	HIV-1 replication is enhanced by CXCL9 expression due to it activating CD4+ T cells as shown through antibody inhibition of CXCL9
		HIV-1 virus replication	enhanced by expression of human gene	4293	MAP3K9			18976975,	2016-07-26 14:53	Knockdown of mitogen-activated protein kinase kinase kinase 9 (MAP3K9) by siRNA inhibits HIV-1 replication in HeLa P4/R5 cells
		HIV-1 virus replication	enhanced by expression of human gene	4318	MMP9			18976975,	2016-07-26 14:53	Knockdown of matrix metallopeptidase 9 (gelatinase B; 92kDa gelatinase; 92kDa type IV collagenase; MMP9) by siRNA inhibits HIV-1 replication in HeLa P4/R5 cells
		HIV-1 virus replication	enhanced by expression of human gene	4342	MOS			18187620,	2016-07-26 14:53	Knockdown of v-mos Moloney murine sarcoma viral oncogene homolog (MOS) by siRNA inhibits HIV-1 replication in HeLa-derived TZM-bl cells
		HIV-1 virus replication	enhanced by expression of human gene	4343	MOV10			26379090,	2016-07-26 14:53	siRNA-mediated knockdown of endogeneous MOV10 impairs HIV-1 virus production and Gag expression in 293T cells
		HIV-1 virus replication	enhanced by expression of human gene	4353	MPO			18976975,	2016-07-26 14:53	Knockdown of myeloperoxidase (MPO) by siRNA inhibits HIV-1 replication in HeLa P4/R5 cells
		HIV-1 virus replication	enhanced by expression of human gene	4355	MPP2			18854154,	2016-07-26 14:53	Knockdown of membrane protein, palmitoylated 2 (MAGUK p55 subfamily member 2, MPP2) by siRNA inhibits the early stages of HIV-1 replication in 293T cells infected with VSV-G pseudotyped HIV-1
		HIV-1 virus replication	enhanced by expression of human gene	4360	MRC1			19460752,	2016-07-26 14:53	Knockdown of mannose receptor, C type 1 (MRC1) by shRNA library screening inhibits HIV-1 replication in cultured Jurkat T-cells
		HIV-1 virus replication	enhanced by expression of human gene	4361	MRE11			18854154,	2016-07-26 14:53	Knockdown of MRE11 meiotic recombination 11 homolog A (S. cerevisiae, MRE11A) by siRNA inhibits the early stages of HIV-1 replication in 293T cells infected with VSV-G pseudotyped HIV-1
		HIV-1 virus replication	enhanced by expression of human gene	4478	MSN			19460752,	2016-07-26 14:53	Knockdown of moesin (MSN) by shRNA library screening inhibits HIV-1 replication in cultured Jurkat T-cells
		HIV-1 virus replication	enhanced by expression of human gene	4501	MT1X			18854154,	2016-07-26 14:53	Knockdown of metallothionein 1X (MT1X) by siRNA inhibits the early stages of HIV-1 replication in 293T cells infected with VSV-G pseudotyped HIV-1
		HIV-1 virus replication	enhanced by expression of human gene	4502	MT2A			18854154,	2016-07-26 14:53	Knockdown of metallothionein 2A (MT2A) by siRNA inhibits the early stages of HIV-1 replication in 293T cells infected with VSV-G pseudotyped HIV-1
		HIV-1 virus replication	enhanced by expression of human gene	4542	MYO1F			18854154,	2016-07-26 14:53	Knockdown of myosin IF (MYO1F) by siRNA inhibits the early stages of HIV-1 replication in 293T cells infected with VSV-G pseudotyped HIV-1
		HIV-1 virus replication	enhanced by expression of human gene	4552	MTRR			19460752,	2016-07-26 14:53	Knockdown of 5-methyltetrahydrofolate-homocysteine methyltransferase reductase (MTRR) by shRNA library screening inhibits HIV-1 replication in cultured Jurkat T-cells
		HIV-1 virus replication	enhanced by expression of human gene	4637	MYL6			19460752,	2016-07-26 14:53	Knockdown of myosin, light chain 6, alkali, smooth muscle and non-muscle (MYL6) by shRNA library screening inhibits HIV-1 replication in cultured Jurkat T-cells
		HIV-1 virus replication	enhanced by expression of human gene	4665	NAB2			19460752,	2016-07-26 14:53	Knockdown of NGFI-A binding protein 2 (NAB2; EGR1 binding protein 2; MADER) by shRNA library screening inhibits HIV-1 replication in cultured Jurkat T-cells
		HIV-1 virus replication	enhanced by expression of human gene	4700	NDUFA6			18976975,	2016-07-26 14:53	Knockdown of NADH dehydrogenase (ubiquinone) 1 alpha subcomplex, 6 (NDUFA6) by siRNA inhibits HIV-1 replication in HeLa P4/R5 cells
		HIV-1 virus replication	enhanced by expression of human gene	4705	NDUFA10			18976975,	2016-07-26 14:53	Knockdown of NADH dehydrogenase (ubiquinone) 1 alpha subcomplex, 10 (NDUFA10) by siRNA inhibits HIV-1 replication in HeLa P4/R5 cells
		HIV-1 virus replication	enhanced by expression of human gene	4713	NDUFB7			18187620,	2016-07-26 14:53	Knockdown of NADH dehydrogenase (ubiquinone) 1 beta subcomplex, 7 (NDUFB7) by siRNA inhibits HIV-1 replication in HeLa-derived TZM-bl cells
		HIV-1 virus replication	enhanced by expression of human gene	4722	NDUFS3			18976975,	2016-07-26 14:53	Knockdown of NADH dehydrogenase (ubiquinone) Fe-S protein 3 (NADH-coenzyme Q reductase, 30kDa; NDUFS3) by siRNA inhibits HIV-1 replication in HeLa P4/R5 cells
		HIV-1 virus replication	enhanced by expression of human gene	4726	NDUFS6			18976975,	2016-07-26 14:53	Knockdown of NADH dehydrogenase (ubiquinone) Fe-S protein 6 (NADH-coenzyme Q reductase; NDUFS6) by siRNA inhibits HIV-1 replication in HeLa P4/R5 cells
		HIV-1 virus replication	enhanced by expression of human gene	4734	NEDD4			18854154,	2016-07-26 14:53	Knockdown of neural precursor cell expressed, developmentally down-regulated 4, E3 ubiquitin protein ligase (NEDD4) by siRNA inhibits the early stages of HIV-1 replication in 293T cells infected with VSV-G pseudotyped HIV-1
		HIV-1 virus replication	enhanced by expression of human gene	4736	RPL10A			18854154,	2016-07-26 14:53	Knockdown of ribosomal protein L10a (RPL10A) by siRNA inhibits the early stages of HIV-1 replication in 293T cells infected with VSV-G pseudotyped HIV-1
		HIV-1 virus replication	enhanced by expression of human gene	4758	NEU1			19460752,	2016-07-26 14:53	Knockdown of sialidase 1 (lysosomal sialidase; NEU1) by shRNA library screening inhibits HIV-1 replication in cultured Jurkat T-cells
		HIV-1 virus replication	enhanced by expression of human gene	4771	NF2			18187620,	2016-07-26 14:53	Knockdown of neurofibromin 2 (NF2) by siRNA inhibits HIV-1 replication in HeLa-derived TZM-bl cells
		HIV-1 virus replication	enhanced by expression of human gene	4790	NFKB1			18976975,	2016-07-26 14:53	Knockdown of nuclear factor of kappa light polypeptide gene enhancer in B-cells 1 (NFKB1; p50/p105) by siRNA inhibits HIV-1 replication in HeLa P4/R5 cells
		HIV-1 virus replication	enhanced by expression of human gene	4790	NFKB1			19460752,	2016-07-26 14:53	Knockdown of nuclear factor of kappa light polypeptide gene enhancer in B-cells 1 (NFKB1; p50/p105) by shRNA library screening inhibits HIV-1 replication in cultured Jurkat T-cells
		HIV-1 virus replication	enhanced by expression of human gene	4820	NKTR			18976975,	2016-07-26 14:53	Knockdown of natural killer-tumor recognition sequence (NKTR) by siRNA inhibits HIV-1 replication in HeLa P4/R5 cells
		HIV-1 virus replication	enhanced by expression of human gene	4830	NME1			19266025,	2016-07-26 14:53	SiRNA-mediated knockdown of one of the components of the SET complex, NM23-H1, inhibits HIV-1 infection with significantly reduced levels of integrated HIV-1 DNA and viral production in HeLa-CD4 cells
		HIV-1 virus replication	enhanced by expression of human gene	4836	NMT1			18187620,	2016-07-26 14:53	Knockdown of N-myristoyltransferase 1 (NMT1) by siRNA inhibits HIV-1 replication in HeLa-derived TZM-bl cells
		HIV-1 virus replication	enhanced by expression of human gene	4893	NRAS			19460752,	2016-07-26 14:53	Knockdown of neuroblastoma RAS viral (v-ras) oncogene homolog (NRAS) by shRNA library screening inhibits HIV-1 replication in cultured Jurkat T-cells
		HIV-1 virus replication	enhanced by expression of human gene	4899	NRF1			19460752,	2016-07-26 14:53	Knockdown of nuclear respiratory factor 1 (NRF1) by shRNA library screening inhibits HIV-1 replication in cultured Jurkat T-cells
		HIV-1 virus replication	enhanced by expression of human gene	4904	YBX1			18854154,	2016-07-26 14:53	Knockdown of Y box binding protein 1 (YBX1) by siRNA inhibits the early stages of HIV-1 replication in 293T cells infected with VSV-G pseudotyped HIV-1
		HIV-1 virus replication	enhanced by expression of human gene	4928	NUP98			18854154,	2016-07-26 14:53	Knockdown of nucleoporin 98kDa (NUP98) by siRNA inhibits the early stages of HIV-1 replication in 293T cells infected with VSV-G pseudotyped HIV-1
		HIV-1 virus replication	enhanced by expression of human gene	4928	NUP98			19460752, 23523133	2016-07-26 14:53	Knockdown of nucleoporin 98kDa (NUP98) by shRNA library screening inhibits HIV-1 replication in cultured Jurkat T-cells
		HIV-1 virus replication	enhanced by expression of human gene	4929	NR4A2			18976975,	2016-07-26 14:53	Knockdown of nuclear receptor subfamily 4, group A, member 2 (NR4A2) by siRNA inhibits HIV-1 replication in HeLa P4/R5 cells
		HIV-1 virus replication	enhanced by expression of human gene	5042	PABPC3			19460752,	2016-07-26 14:53	Knockdown of poly(A) binding protein, cytoplasmic 3 (PABPC3) by shRNA library screening inhibits HIV-1 replication in cultured Jurkat T-cells
		HIV-1 virus replication	enhanced by expression of human gene	5046	PCSK6			18976975,	2016-07-26 14:53	Knockdown of proprotein convertase subtilisin/kexin type 6 (PCSK6) by siRNA inhibits HIV-1 replication in HeLa P4/R5 cells
		HIV-1 virus replication	enhanced by expression of human gene	5105	PCK1			18976975,	2016-07-26 14:53	Knockdown of phosphoenolpyruvate carboxykinase 1 (PCK1) by siRNA inhibits HIV-1 replication in HeLa P4/R5 cells
		HIV-1 virus replication	enhanced by expression of human gene	5127	CDK16			19460752,	2016-07-26 14:53	Knockdown of cyclin-dependent kinase 16 (CDK16; PCTAIRE) by shRNA library screening inhibits HIV-1 replication in cultured Jurkat T-cells
		HIV-1 virus replication	enhanced by expression of human gene	5129	CDK18			19460752,	2016-07-26 14:53	Knockdown of cyclin-dependent kinase 18 (CDK18) by shRNA library screening inhibits HIV-1 replication in cultured Jurkat T-cells
		HIV-1 virus replication	enhanced by expression of human gene	5151	PDE8A			25295610,	2016-07-26 14:53	shRNA knockdown of PDE8A decreases HIV-1 replication in primary monocytes; HIV-1 replication is enhanced by PDE8A
		HIV-1 virus replication	enhanced by expression of human gene	5151	PDE8A			18976975, 25295610	2016-07-26 14:53	HIV-1 replication is enhanced by PDE8A
		HIV-1 virus replication	enhanced by expression of human gene	5151	PDE8A			18976975,	2016-07-26 14:53	Knockdown of phosphodiesterase 8A (PDE8A) by siRNA inhibits HIV-1 replication in HeLa P4/R5 cells
		HIV-1 virus replication	enhanced by expression of human gene	5195	PEX14			19460752,	2016-07-26 14:53	Knockdown of peroxisomal biogenesis factor 14 (PEX14) by shRNA library screening inhibits HIV-1 replication in cultured Jurkat T-cells
		HIV-1 virus replication	enhanced by expression of human gene	5196	PF4			26847431,	2017-09-12 10:58	HIV-1 CH077 virus entry is enhanced by high concentrations of PF4 (CXCR4) in MAGI-R5, SupT1-R5, Jurkat-R5, and primary CD4+ T cells
		HIV-1 virus replication	enhanced by expression of human gene	5196	PF4			26847431,	2017-09-12 10:58	In single-round infection assays, HIV-1 NL4-3 psuedotyped with Env proteins from subtypes B and C entry is enhanced by high concentrations of tetrameric PF4 (CXCR4) in MAGI-R5 cells
		HIV-1 virus replication	enhanced by expression of human gene	5211	PFKL			18854154,	2016-07-26 14:53	Knockdown of phosphofructokinase, liver (PFKL) by siRNA inhibits the early stages of HIV-1 replication in 293T cells infected with VSV-G pseudotyped HIV-1
		HIV-1 virus replication	enhanced by expression of human gene	5213	PFKM			18854154,	2016-07-26 14:53	Knockdown of phosphofructokinase (muscle, PFKM) by siRNA inhibits the early stages of HIV-1 replication in 293T cells infected with VSV-G pseudotyped HIV-1
		HIV-1 virus replication	enhanced by expression of human gene	5232	PGK2			18976975,	2016-07-26 14:53	Knockdown of phosphoglycerate kinase 2 (PGK2) by siRNA inhibits HIV-1 replication in HeLa P4/R5 cells
		HIV-1 virus replication	enhanced by expression of human gene	5236	PGM1			18854154,	2016-07-26 14:53	Knockdown of phosphoglucomutase 1 (PGM1) by siRNA inhibits the early stages of HIV-1 replication in 293T cells infected with VSV-G pseudotyped HIV-1
		HIV-1 virus replication	enhanced by expression of human gene	5253	PHF2			18854154,	2016-07-26 14:53	Knockdown of PHD finger protein 2 (PHF2) by siRNA inhibits the early stages of HIV-1 replication in 293T cells infected with VSV-G pseudotyped HIV-1
		HIV-1 virus replication	enhanced by expression of human gene	5269	SERPINB6			18976975,	2016-07-26 14:53	Knockdown of serpin peptidase inhibitor, clade B (ovalbumin), member 6 (SERPINB6) by siRNA inhibits HIV-1 replication in HeLa P4/R5 cells
		HIV-1 virus replication	enhanced by expression of human gene	5283	PIGH			18187620,	2016-07-26 14:53	Knockdown of phosphatidylinositol glycan anchor biosynthesis, class H (PIGH) by siRNA inhibits HIV-1 replication in HeLa-derived TZM-bl cells
		HIV-1 virus replication	enhanced by expression of human gene	5294	PIK3CG			19460752,	2016-07-26 14:53	Knockdown of phosphoinositide-3-kinase, catalytic, gamma polypeptide (PIK3CG) by shRNA library screening inhibits HIV-1 replication in cultured Jurkat T-cells
		HIV-1 virus replication	enhanced by expression of human gene	5310	PKD1			19460752,	2016-07-26 14:53	Knockdown of polycystic kidney disease 1, autosomal dominant (PKD1) by shRNA library screening inhibits HIV-1 replication in cultured Jurkat T-cells
		HIV-1 virus replication	enhanced by expression of human gene	5347	PLK1			18854154,	2016-07-26 14:53	Knockdown of polo-like kinase 1 (PLK1) by siRNA inhibits the early stages of HIV-1 replication in 293T cells infected with VSV-G pseudotyped HIV-1
		HIV-1 virus replication	enhanced by expression of human gene	5352	PLOD2			18854154,	2016-07-26 14:53	Knockdown of procollagen-lysine, 2-oxoglutarate 5-dioxygenase 2 (PLOD2) by siRNA inhibits the early stages of HIV-1 replication in 293T cells infected with VSV-G pseudotyped HIV-1
		HIV-1 virus replication	enhanced by expression of human gene	5372	PMM1			18854154,	2016-07-26 14:53	Knockdown of phosphomannomutase 1 (PMM1) by siRNA inhibits the early stages of HIV-1 replication in 293T cells infected with VSV-G pseudotyped HIV-1
		HIV-1 virus replication	enhanced by expression of human gene	5394	EXOSC10			18854154,	2016-07-26 14:53	Knockdown of exosome component 10 (EXOSC10) by siRNA inhibits the early stages of HIV-1 replication in 293T cells infected with VSV-G pseudotyped HIV-1
		HIV-1 virus replication	enhanced by expression of human gene	5426	POLE			18976975,	2016-07-26 14:53	Knockdown of polymerase (DNA directed), epsilon (POLE) by siRNA inhibits HIV-1 replication in HeLa P4/R5 cells
		HIV-1 virus replication	enhanced by expression of human gene	5430	POLR2A			18854154,	2016-07-26 14:53	Knockdown of polymerase (RNA) II (DNA directed) polypeptide A (POLR2A, 220kDa) by siRNA inhibits the early stages of HIV-1 replication in 293T cells infected with VSV-G pseudotyped HIV-1
		HIV-1 virus replication	enhanced by expression of human gene	5432	POLR2C			18854154,	2016-07-26 14:53	Knockdown of polymerase (RNA) II (DNA directed) polypeptide C (POLR2C, 33kDa) by siRNA inhibits the early stages of HIV-1 replication in 293T cells infected with VSV-G pseudotyped HIV-1
		HIV-1 virus replication	enhanced by expression of human gene	5437	POLR2H			18976975,	2016-07-26 14:53	Knockdown of polymerase (RNA) II (DNA directed) polypeptide H (POLR2H) by siRNA inhibits HIV-1 replication in HeLa P4/R5 cells
		HIV-1 virus replication	enhanced by expression of human gene	5438	POLR2I			18854154,	2016-07-26 14:53	Knockdown of polymerase (RNA) II (DNA directed) polypeptide I (POLR2I, 14.5kDa) by siRNA inhibits the early stages of HIV-1 replication in 293T cells infected with VSV-G pseudotyped HIV-1
		HIV-1 virus replication	enhanced by expression of human gene	5439	POLR2J			18854154,	2016-07-26 14:53	Knockdown of polymerase (RNA) II (DNA directed) polypeptide J (POLR2J, 13.3kDa) by siRNA inhibits the early stages of HIV-1 replication in 293T cells infected with VSV-G pseudotyped HIV-1
		HIV-1 virus replication	enhanced by expression of human gene	5440	POLR2K			18976975,	2016-07-26 14:53	Knockdown of polymerase (RNA) II (DNA directed) polypeptide K (POLR2K) by siRNA inhibits HIV-1 replication in HeLa P4/R5 cells
		HIV-1 virus replication	enhanced by expression of human gene	5441	POLR2L			18976975,	2016-07-26 14:53	Knockdown of polymerase (RNA) II (DNA directed) polypeptide L (POLR2L) by siRNA inhibits HIV-1 replication in HeLa P4/R5 cells
		HIV-1 virus replication	enhanced by expression of human gene	5449	POU1F1			18187620,	2016-07-26 14:53	Knockdown of POU class 1 homeobox 1 (POU1F1) by siRNA inhibits HIV-1 replication in HeLa-derived TZM-bl cells
		HIV-1 virus replication	enhanced by expression of human gene	5463	POU6F1			18976975,	2016-07-26 14:53	Knockdown of POU class 6 homeobox 1 (POU6F1) by siRNA inhibits HIV-1 replication in HeLa P4/R5 cells
		HIV-1 virus replication	enhanced by expression of human gene	5479	PPIB			26774171,	2017-09-12 10:58	HIV-1 replication, specifically nuclear import, is enhanced by over-expression of PPIB (CypB); enhancement is dependent dose and the N-terminus of PPIB
		HIV-1 virus replication	enhanced by expression of human gene	5479	PPIB			18187620,	2016-07-26 14:53	Knockdown of peptidylprolyl isomerase B (PPIB; cyclophilin B) by siRNA inhibits HIV-1 replication in HeLa-derived TZM-bl cells
		HIV-1 virus replication	enhanced by expression of human gene	5511	PPP1R8			19460752,	2016-07-26 14:53	Knockdown of protein phosphatase 1, regulatory subunit 8 (PPP1R8) by shRNA library screening inhibits HIV-1 replication in cultured Jurkat T-cells
		HIV-1 virus replication	enhanced by expression of human gene	5520	PPP2R2A			18187620,	2016-07-26 14:53	Knockdown of protein phosphatase 2, regulatory subunit B, alpha (PPP2R2A) by siRNA inhibits HIV-1 replication in HeLa-derived TZM-bl cells
		HIV-1 virus replication	enhanced by expression of human gene	5529	PPP2R5E			18854154,	2016-07-26 14:53	Knockdown of protein phosphatase 2, regulatory subunit B', epsilon isoform (PPP2R5E) by siRNA inhibits the early stages of HIV-1 replication in 293T cells infected with VSV-G pseudotyped HIV-1
		HIV-1 virus replication	enhanced by expression of human gene	5546	PRCC			18976975,	2016-07-26 14:53	Knockdown of papillary renal cell carcinoma protein (PRCC) by siRNA inhibits HIV-1 replication in HeLa P4/R5 cells
		HIV-1 virus replication	enhanced by expression of human gene	5562	PRKAA1			18976975,	2016-07-26 14:53	Knockdown of protein kinase, AMP-activated, alpha 1 catalytic subunit (PRKAA1) by siRNA inhibits HIV-1 replication in HeLa P4/R5 cells
		HIV-1 virus replication	enhanced by expression of human gene	5570	PKIB			19460752,	2016-07-26 14:53	Knockdown of protein kinase (cAMP-dependent, catalytic) inhibitor beta (PKIB) by shRNA library screening inhibits HIV-1 replication in cultured Jurkat T-cells
		HIV-1 virus replication	enhanced by expression of human gene	5583	PRKCH			18854154,	2016-07-26 14:53	Knockdown of protein kinase C, eta (PRKCH) by siRNA inhibits the early stages of HIV-1 replication in 293T cells infected with VSV-G pseudotyped HIV-1
		HIV-1 virus replication	enhanced by expression of human gene	5586	PKN2			18976975,	2016-07-26 14:53	Knockdown of protein kinase N2 (PKN2) by siRNA inhibits HIV-1 replication in HeLa P4/R5 cells
		HIV-1 virus replication	enhanced by expression of human gene	5587	PRKD1			20174665,	2016-07-26 14:53	Screening in Jurkat T-cells with a short-hairpin-RNA (shRNA) library identifies protein kinase D1, a member of the protein kinase C family (cytosolic serine/threonine kinase), is important for HIV-1 replication
		HIV-1 virus replication	enhanced by expression of human gene	5594	MAPK1			24509437,	2016-07-26 14:53	Knockdown of ERK2 by siRNA decreases incorporation of ERK2 into virions, leading to the decreased infectivity of the ERK2-defective virus in TZM-bl cells
		HIV-1 virus replication	enhanced by expression of human gene	5601	MAPK9			20174665,	2017-09-12 10:58	Screening in Jurkat T-cells with a short-hairpin-RNA (shRNA) library identifies MAPK9, a member of mitogen-activated protein kinase family, is important for HIV-1 replication
		HIV-1 virus replication	enhanced by expression of human gene	5601	MAPK9			20174665,	2016-07-26 14:53	Screening in Jurkat T-cells with a short-hairpin-RNA (shRNA) library identifies MAPK9, a member of mitogen-activated protein kinase family, is important for HIV-1 replication
		HIV-1 virus replication	enhanced by expression of human gene	5601	MAPK9			20174665,	2017-09-12 10:58	Screening in Jurkat T-cells with a short-hairpin-RNA (shRNA) library identifies MAPK9, a member of mitogen-activated protein kinase family, is important for HIV-1 replication
		HIV-1 virus replication	enhanced by expression of human gene	5601	MAPK9			20174665,	2017-09-12 10:58	Screening in Jurkat T-cells with a short-hairpin-RNA (shRNA) library identifies MAPK9, a member of mitogen-activated protein kinase family, is important for HIV-1 replication
		HIV-1 virus replication	enhanced by expression of human gene	5601	MAPK9			20174665,	2017-09-12 10:58	Screening in Jurkat T-cells with a short-hairpin-RNA (shRNA) library identifies MAPK9, a member of mitogen-activated protein kinase family, is important for HIV-1 replication
		HIV-1 virus replication	enhanced by expression of human gene	5613	PRKX			18187620,	2016-07-26 14:53	Knockdown of protein kinase, X-linked (PRKX) by siRNA inhibits HIV-1 replication in HeLa-derived TZM-bl cells
		HIV-1 virus replication	enhanced by expression of human gene	5629	PROX1			19460752,	2016-07-26 14:53	Knockdown of prospero homeobox 1 (PROX1) by shRNA library screening inhibits HIV-1 replication in cultured Jurkat T-cells
		HIV-1 virus replication	enhanced by expression of human gene	5664	PSEN2			18854154,	2016-07-26 14:53	Knockdown of presenilin 2 (Alzheimer disease 4, PSEN2) by siRNA inhibits the early stages of HIV-1 replication in 293T cells infected with VSV-G pseudotyped HIV-1
		HIV-1 virus replication	enhanced by expression of human gene	5682	PSMA1			18854154,	2016-07-26 14:53	Knockdown of proteasome (prosome, macropain) subunit, alpha type, 1 (PSMA1) by siRNA inhibits the early stages of HIV-1 replication in 293T cells infected with VSV-G pseudotyped HIV-1
		HIV-1 virus replication	enhanced by expression of human gene	5683	PSMA2			18854154,	2016-07-26 14:53	Knockdown of proteasome (prosome, macropain) subunit, alpha type, 2 (PSMA2) by siRNA inhibits the early stages of HIV-1 replication in 293T cells infected with VSV-G pseudotyped HIV-1
		HIV-1 virus replication	enhanced by expression of human gene	5684	PSMA3			18854154,	2016-07-26 14:53	Knockdown of proteasome (prosome, macropain) subunit, alpha type, 3 (PSMA3) by siRNA inhibits the early stages of HIV-1 replication in 293T cells infected with VSV-G pseudotyped HIV-1
		HIV-1 virus replication	enhanced by expression of human gene	5686	PSMA5			18854154,	2016-07-26 14:53	Knockdown of proteasome (prosome, macropain) subunit, alpha type, 5 (PSMA5) by siRNA inhibits the early stages of HIV-1 replication in 293T cells infected with VSV-G pseudotyped HIV-1
		HIV-1 virus replication	enhanced by expression of human gene	5688	PSMA7			18854154,	2016-07-26 14:53	Knockdown of proteasome (prosome, macropain) subunit, alpha type, 7 (PSMA7) by siRNA inhibits the early stages of HIV-1 replication in 293T cells infected with VSV-G pseudotyped HIV-1
		HIV-1 virus replication	enhanced by expression of human gene	5694	PSMB6			18854154,	2016-07-26 14:53	Knockdown of proteasome (prosome, macropain) subunit, beta type, 6 (PSMB6) by siRNA inhibits the early stages of HIV-1 replication in 293T cells infected with VSV-G pseudotyped HIV-1
		HIV-1 virus replication	enhanced by expression of human gene	5702	PSMC3			18854154,	2016-07-26 14:53	Knockdown of proteasome (prosome, macropain) 26S subunit, ATPase, 3 (PSMC3) by siRNA inhibits the early stages of HIV-1 replication in 293T cells infected with VSV-G pseudotyped HIV-1
		HIV-1 virus replication	enhanced by expression of human gene	5704	PSMC4			18854154,	2016-07-26 14:53	Knockdown of proteasome (prosome, macropain) 26S subunit, ATPase, 4 (PSMC4) by siRNA inhibits the early stages of HIV-1 replication in 293T cells infected with VSV-G pseudotyped HIV-1
		HIV-1 virus replication	enhanced by expression of human gene	5705	PSMC5			18854154,	2016-07-26 14:53	Knockdown of proteasome (prosome, macropain) 26S subunit, ATPase, 5 (PSMC5) by siRNA inhibits the early stages of HIV-1 replication in 293T cells infected with VSV-G pseudotyped HIV-1
		HIV-1 virus replication	enhanced by expression of human gene	5710	PSMD4			18976975,	2016-07-26 14:53	Knockdown of proteasome (prosome, macropain) 26S subunit, non-ATPase, 4 (PSMD4) by siRNA inhibits HIV-1 replication in HeLa P4/R5 cells
		HIV-1 virus replication	enhanced by expression of human gene	5718	PSMD12			18854154,	2016-07-26 14:53	Knockdown of proteasome (prosome, macropain) 26S subunit, non-ATPase, 12 (PSMD12) by siRNA inhibits the early stages of HIV-1 replication in 293T cells infected with VSV-G pseudotyped HIV-1
		HIV-1 virus replication	enhanced by expression of human gene	5721	PSME2			18187620,	2016-07-26 14:53	Knockdown of proteasome activator subunit 2 (PSME2) by siRNA inhibits HIV-1 replication in HeLa-derived TZM-bl cells
		HIV-1 virus replication	enhanced by expression of human gene	5728	PTEN			19460752,	2016-07-26 14:53	Knockdown of phosphatase and tensin homolog (PTEN) by shRNA library screening inhibits HIV-1 replication in cultured Jurkat T-cells
		HIV-1 virus replication	enhanced by expression of human gene	5745	PTH1R			18976975,	2016-07-26 14:53	Knockdown of parathyroid hormone 1 receptor (PTH1R) by siRNA inhibits HIV-1 replication in HeLa P4/R5 cells
		HIV-1 virus replication	enhanced by expression of human gene	5756	TWF1			18976975,	2016-07-26 14:53	Knockdown of twinfilin, actin-binding protein, homolog 1 (TWF1) by siRNA inhibits HIV-1 replication in HeLa P4/R5 cells
		HIV-1 virus replication	enhanced by expression of human gene	5780	PTPN9			20174665,	2016-07-26 14:53	Screening in Jurkat T-cells with a short-hairpin-RNA (shRNA) library identifies PTPN9/PTP-MEG2, a member of the protein tyrosine phosphatase family, is important for HIV-1 replication
		HIV-1 virus replication	enhanced by expression of human gene	5791	PTPRE			20174665,	2016-07-26 14:53	Screening in Jurkat T-cells with a short-hairpin-RNA (shRNA) library identifies PTPRE, a member of the protein tyrosine phosphatase family, is important for HIV-1 replication
		HIV-1 virus replication	enhanced by expression of human gene	5795	PTPRJ			18854154,	2016-07-26 14:53	Knockdown of protein tyrosine phosphatase, receptor type J (PTPRJ) by siRNA inhibits the early stages of HIV-1 replication in 293T cells infected with VSV-G pseudotyped HIV-1
		HIV-1 virus replication	enhanced by expression of human gene	5799	PTPRN2			18854154,	2016-07-26 14:53	Knockdown of protein tyrosine phosphatase, receptor type, N polypeptide 2 (PTPRN2) by siRNA inhibits the early stages of HIV-1 replication in 293T cells infected with VSV-G pseudotyped HIV-1
		HIV-1 virus replication	enhanced by expression of human gene	5802	PTPRS			19460752,	2016-07-26 14:53	Knockdown of protein tyrosine phosphatase, receptor type, Sigma (PTPRS) by shRNA library screening inhibits HIV-1 replication in cultured Jurkat T-cells
		HIV-1 virus replication	enhanced by expression of human gene	5813	PURA			18187620,	2016-07-26 14:53	Knockdown of purine-rich element binding protein A (PURA) by siRNA inhibits HIV-1 replication in HeLa-derived TZM-bl cells
		HIV-1 virus replication	enhanced by expression of human gene	5816	PVALB			19460752,	2016-07-26 14:53	Knockdown of parvalbumin (PVALB) by shRNA library screening inhibits HIV-1 replication in cultured Jurkat T-cells
		HIV-1 virus replication	enhanced by expression of human gene	5833	PCYT2			18976975,	2016-07-26 14:53	Knockdown of phosphate cytidylyltransferase 2, ethanolamine (PCYT2) by siRNA inhibits HIV-1 replication in HeLa P4/R5 cells
		HIV-1 virus replication	enhanced by expression of human gene	5862	RAB2A			18187620,	2016-07-26 14:53	Knockdown of RAB2A, member RAS oncogene family (RAB2A) by siRNA inhibits HIV-1 replication in HeLa-derived TZM-bl cells
		HIV-1 virus replication	enhanced by expression of human gene	5870	RAB6A			18187620,	2016-07-26 14:53	Knockdown of RAB6A, member RAS oncogene family by siRNA inhibits HIV-1 replication in HeLa-derived TZM-bl cells
		HIV-1 virus replication	enhanced by expression of human gene	5873	RAB27A			25940347,	2016-07-26 14:53	Silencing of Rab27a by shRNA inhibits HIV-1 replication in CD4+ T-cells and monocyte-derived macrophages
		HIV-1 virus replication	enhanced by expression of human gene	5879	RAC1			26018170,	2016-07-26 14:53	siRNA knockdown of RAC1 decreases virus production by Jurkat T lymphocytes (HIV VLP) by 50% as shown by immunoblotting as a result of 70% RAC1 knockdown efficiency; HIV VLP production is enhanced by RAC1
		HIV-1 virus replication	enhanced by expression of human gene	5879	RAC1			26018170,	2016-07-26 14:53	HIV-1 VLP production/release from Jurkat T lymphocytes requires an intact RAC1-WASF2-BAIAP2-ARP3 pathway as demonstrated by siRNA knockdown experiments
		HIV-1 virus replication	enhanced by expression of human gene	5885	RAD21			18854154,	2016-07-26 14:53	Knockdown of RAD21 homolog (S. pombe, RAD21) by siRNA inhibits the early stages of HIV-1 replication in 293T cells infected with VSV-G pseudotyped HIV-1
		HIV-1 virus replication	enhanced by expression of human gene	5886	RAD23A			18976975,	2016-07-26 14:53	Knockdown of RAD23 homolog A by siRNA inhibits HIV-1 replication in HeLa P4/R5 cells
		HIV-1 virus replication	enhanced by expression of human gene	5887	RAD23B			20174665,	2016-07-26 14:53	Screening in Jurkat T-cells with a short-hairpin-RNA (shRNA) library identifies RAD23 homolog B (RAD23B) is important for HIV-1 replication
		HIV-1 virus replication	enhanced by expression of human gene	5899	RALB			18976975,	2016-07-26 14:53	Knockdown of v-ral simian leukemia viral oncogene homolog B (ras related; GTP binding protein; RALB) by siRNA inhibits HIV-1 replication in HeLa P4/R5 cells
		HIV-1 virus replication	enhanced by expression of human gene	5902	RANBP1			18187620,	2016-07-26 14:53	Knockdown of RAN binding protein 1 (RANBP1) by siRNA inhibits HIV-1 replication in HeLa-derived TZM-bl cells
		HIV-1 virus replication	enhanced by expression of human gene	5903	RANBP2			18187620,	2016-07-26 14:53	Knockdown of RAN binding protein 2 (RANBP2) by siRNA inhibits HIV-1 replication in HeLa-derived TZM-bl cells
		HIV-1 virus replication	enhanced by expression of human gene	5903	RANBP2			18854154,	2016-07-26 14:53	Knockdown of RAN binding protein 2 (RANBP2) by siRNA inhibits the early stages of HIV-1 replication in 293T cells infected with VSV-G pseudotyped HIV-1
		HIV-1 virus replication	enhanced by expression of human gene	5903	RANBP2			26109731,	2017-09-12 10:58	shRNA knockdown of RANBP2 renders cells less permissive to HIV-1 WT; HIV-1 is enhanced by RANBP2 [HOWEVER HIV-1 with CA mutations S41A, Q67H, V165I and V172I in combination and/or CA mutation N74D exhibit reduced dependence on RANBP2 for infectivity]
		HIV-1 virus replication	enhanced by expression of human gene	5908	RAP1B			18187620,	2016-07-26 14:53	Knockdown of RAP1B, member of RAS oncogene family (RAP1B) by siRNA inhibits HIV-1 replication in HeLa-derived TZM-bl cells
		HIV-1 virus replication	enhanced by expression of human gene	5915	RARB			18976975,	2016-07-26 14:53	Knockdown of retinoic acid receptor, beta (RARB) by siRNA inhibits HIV-1 replication in HeLa P4/R5 cells
		HIV-1 virus replication	enhanced by expression of human gene	5959	RDH5			19460752,	2016-07-26 14:53	Knockdown of retinol dehydrogenase 5 (11-cis/9-cis) (RDH5) by shRNA library screening inhibits HIV-1 replication in cultured Jurkat T-cells
		HIV-1 virus replication	enhanced by expression of human gene	5970	RELA			18854154,	2016-07-26 14:53	Knockdown of v-rel reticuloendotheliosis viral oncogene homolog A (RELA) by siRNA inhibits the early stages of HIV-1 replication in 293T cells infected with VSV-G pseudotyped HIV-1
		HIV-1 virus replication	enhanced by expression of human gene	5970	RELA			18976975,	2016-07-26 14:53	Knockdown of v-rel reticuloendotheliosis viral oncogene homolog A (RELA) by siRNA inhibits HIV-1 replication in HeLa P4/R5 cells
		HIV-1 virus replication	enhanced by expression of human gene	5970	RELA			18187620,	2016-07-26 14:53	Knockdown of v-rel reticuloendotheliosis viral oncogene homolog A (RELA) by siRNA inhibits HIV-1 replication in HeLa-derived TZM-bl cells
		HIV-1 virus replication	enhanced by expression of human gene	5999	RGS4			19460752,	2016-07-26 14:53	Knockdown of regulator of G-protein signaling 4 (RGS4) by shRNA library screening inhibits HIV-1 replication in cultured Jurkat T-cells
		HIV-1 virus replication	enhanced by expression of human gene	6041	RNASEL			18976975,	2016-07-26 14:53	Knockdown of ribonuclease L (2',5'-oligoisoadenylate synthetase-dependent) (RNASEL) by siRNA inhibits HIV-1 replication in HeLa P4/R5 cells
		HIV-1 virus replication	enhanced by expression of human gene	6050	RNH1			18854154,	2016-07-26 14:53	Knockdown of ribonuclease/angiogenin inhibitor 1 (RNH1) by siRNA inhibits the early stages of HIV-1 replication in 293T cells infected with VSV-G pseudotyped HIV-1
		HIV-1 virus replication	enhanced by expression of human gene	6103	RPGR			19460752,	2016-07-26 14:53	Knockdown of retinitis pigmentosa GTPase regulator (RPGR) by shRNA library screening inhibits HIV-1 replication in cultured Jurkat T-cells
		HIV-1 virus replication	enhanced by expression of human gene	6118	RPA2			22171270,	2016-07-26 14:53	Depletion of RPA2 by shRNA in HIV-1-producing 293T cells inhibits viral infectivity and replication
		HIV-1 virus replication	enhanced by expression of human gene	6118	RPA2			27068393,	2017-09-12 10:58	HIV-1 replication is enhanced by RPA2 (HeLa-CD4 cells and Jurkat T cells) as shown by shRNA-mediated knockdown of RPA2
		HIV-1 virus replication	enhanced by expression of human gene	6118	RPA2			27068393,	2017-09-12 10:58	HIV-1 replication is enhanced by RPA2 in PBMCs by influencing the efficiency of reverse transcription
		HIV-1 virus replication	enhanced by expression of human gene	6118	RPA2			27068393,	2017-09-12 10:58	HIV-1 replication is enhanced by RPA2 in monocyte derived macrophages
		HIV-1 virus replication	enhanced by expression of human gene	6122	RPL3			19460752,	2016-07-26 14:53	Knockdown of ribosomal protein L3 (RPL3) by shRNA library screening inhibits HIV-1 replication in cultured Jurkat T-cells
		HIV-1 virus replication	enhanced by expression of human gene	6136	RPL12			18854154,	2016-07-26 14:53	Knockdown of ribosomal protein L12 (RPL12) by siRNA inhibits the early stages of HIV-1 replication in 293T cells infected with VSV-G pseudotyped HIV-1
		HIV-1 virus replication	enhanced by expression of human gene	6141	RPL18			18854154,	2016-07-26 14:53	Knockdown of ribosomal protein L18 (RPL18) by siRNA inhibits the early stages of HIV-1 replication in 293T cells infected with VSV-G pseudotyped HIV-1
		HIV-1 virus replication	enhanced by expression of human gene	6150	MRPL23			18976975,	2016-07-26 14:53	Knockdown of mitochondrial ribosomal protein L23 (MRPL23) by siRNA inhibits HIV-1 replication in HeLa P4/R5 cells
		HIV-1 virus replication	enhanced by expression of human gene	6183	MRPS12			18854154,	2016-07-26 14:53	Knockdown of mitochondrial ribosomal protein S12 (MRPS12) by siRNA inhibits the early stages of HIV-1 replication in 293T cells infected with VSV-G pseudotyped HIV-1
		HIV-1 virus replication	enhanced by expression of human gene	6197	RPS6KA3			18976975,	2016-07-26 14:53	Knockdown of ribosomal protein S6 kinase, polypeptide 3 (RPS6KA3) by siRNA inhibits HIV-1 replication in HeLa P4/R5 cells
		HIV-1 virus replication	enhanced by expression of human gene	6232	RPS27			19460752,	2016-07-26 14:53	Knockdown of ribosomal protein S27 (RPS27) by shRNA library screening inhibits HIV-1 replication in cultured Jurkat T-cells
		HIV-1 virus replication	enhanced by expression of human gene	6239	RREB1			18854154,	2016-07-26 14:53	Knockdown of ras responsive element binding protein 1 (RREB1) by siRNA inhibits the early stages of HIV-1 replication in 293T cells infected with VSV-G pseudotyped HIV-1
		HIV-1 virus replication	enhanced by expression of human gene	6253	RTN2			18187620,	2016-07-26 14:53	Knockdown of reticulon 2 (RTN2) by siRNA inhibits HIV-1 replication in HeLa-derived TZM-bl cells
		HIV-1 virus replication	enhanced by expression of human gene	6271	S100A1			18976975,	2016-07-26 14:53	Knockdown of S100 calcium binding protein A1 (S100A1) by siRNA inhibits HIV-1 replication in HeLa P4/R5 cells
		HIV-1 virus replication	enhanced by expression of human gene	6311	ATXN2			18854154,	2016-07-26 14:53	Knockdown of ataxin 2 (ATXN2) by siRNA inhibits the early stages of HIV-1 replication in 293T cells infected with VSV-G pseudotyped HIV-1
		HIV-1 virus replication	enhanced by expression of human gene	6382	SDC1			18976975,	2016-07-26 14:53	Knockdown of syndecan 1 (SDC1) by siRNA inhibits HIV-1 replication in HeLa P4/R5 cells
		HIV-1 virus replication	enhanced by expression of human gene	6397	SEC14L1			18187620,	2016-07-26 14:53	Knockdown of SEC14-like 1 (SEC14L1) by siRNA inhibits HIV-1 replication in HeLa-derived TZM-bl cells
		HIV-1 virus replication	enhanced by expression of human gene	6422	SFRP1			18976975,	2016-07-26 14:53	Knockdown of secreted frizzled-related protein 1 (SFRP1) by siRNA inhibits HIV-1 replication in HeLa P4/R5 cells
		HIV-1 virus replication	enhanced by expression of human gene	6424	SFRP4			19460752,	2016-07-26 14:53	Knockdown of secreted frizzled-related protein 4 (SFRP4) by shRNA library screening inhibits HIV-1 replication in cultured Jurkat T-cells
		HIV-1 virus replication	enhanced by expression of human gene	6427	SRSF2			18976975,	2016-07-26 14:53	Knockdown of serine/arginine-rich splicing factor 2 (SRSF2) by siRNA inhibits HIV-1 replication in HeLa P4/R5 cells
		HIV-1 virus replication	enhanced by expression of human gene	6431	SRSF6			18854154,	2016-07-26 14:53	Knockdown of serine/arginine-rich splicing factor 6 (SRSF6) by siRNA inhibits the early stages of HIV-1 replication in 293T cells infected with VSV-G pseudotyped HIV-1
		HIV-1 virus replication	enhanced by expression of human gene	6446	SGK1			20174665,	2016-07-26 14:53	Screening in Jurkat T-cells with a short-hairpin-RNA (shRNA) library identifies serum/glucocorticoid regulated kinase SGK1 is important for HIV-1 replication
		HIV-1 virus replication	enhanced by expression of human gene	6450	SH3BGR			19460752,	2016-07-26 14:53	Knockdown of SH3 domain binding glutamic acid-rich protein (SH3BGR) by shRNA library screening inhibits HIV-1 replication in cultured Jurkat T-cells
		HIV-1 virus replication	enhanced by expression of human gene	6487	ST3GAL3			18854154,	2016-07-26 14:53	Knockdown of ST3 beta-galactoside alpha-2,3-sialyltransferase 3 (ST3GAL3) by siRNA inhibits the early stages of HIV-1 replication in 293T cells infected with VSV-G pseudotyped HIV-1
		HIV-1 virus replication	enhanced by expression of human gene	6512	SLC1A7			18976975,	2016-07-26 14:53	Knockdown of solute carrier family 1 (glutamate transporter), member 7 (SLC1A7) by siRNA inhibits HIV-1 replication in HeLa P4/R5 cells
		HIV-1 virus replication	enhanced by expression of human gene	6513	SLC2A1			22308487,	2016-07-26 14:53	Knockdown of GLUT1 by siRNA in CD4+ T cells inhibits HIV-1 infection under both physiological and atmospheric oxygen conditions
		HIV-1 virus replication	enhanced by expression of human gene	6515	SLC2A3			18976975,	2016-07-26 14:53	Knockdown of solute carrier family 2 (facilitated glucose transporter), member 3 (SLC2A3) by siRNA inhibits HIV-1 replication in HeLa P4/R5 cells
		HIV-1 virus replication	enhanced by expression of human gene	6521	SLC4A1			19460752,	2016-07-26 14:53	Knockdown of solute carrier family 4, anion exchanger, member 1 (erythrocyte membrane protein band 3, Diego blood group; SLC4A1) by shRNA library screening inhibits HIV-1 replication in cultured Jurkat T-cells
		HIV-1 virus replication	enhanced by expression of human gene	6550	SLC9A3			19460752,	2016-07-26 14:53	Knockdown of solute carrier family 9 (sodium/hydrogen exchanger), member 3 (SLC9A3) by shRNA library screening inhibits HIV-1 replication in cultured Jurkat T-cells
		HIV-1 virus replication	enhanced by expression of human gene	6554	SLC10A1			18976975,	2016-07-26 14:53	Knockdown of solute carrier family 10 (sodium/bile acid cotransporter family), member 1 (SLC10A1) by siRNA inhibits HIV-1 replication in HeLa P4/R5 cells
		HIV-1 virus replication	enhanced by expression of human gene	6571	SLC18A2			19460752,	2016-07-26 14:53	Knockdown of solute carrier family 18 (vesicular monoamine), member 2 (SLC18A2) by shRNA library screening inhibits HIV-1 replication in cultured Jurkat T-cells
		HIV-1 virus replication	enhanced by expression of human gene	6578	SLCO2A1			18976975,	2016-07-26 14:53	Knockdown of solute carrier organic anion transporter family, member 2A1 (SLCO2A1) by siRNA inhibits HIV-1 replication in HeLa P4/R5 cells
		HIV-1 virus replication	enhanced by expression of human gene	6591	SNAI2			19460752,	2016-07-26 14:53	Knockdown of snail homolog 2 (Drosophila) (SNAI2) by shRNA library screening inhibits HIV-1 replication in cultured Jurkat T-cells
		HIV-1 virus replication	enhanced by expression of human gene	6613	SUMO2			18854154,	2016-07-26 14:53	Knockdown of SMT3 suppressor of mif two 3 homolog 2 (SUMO2) by siRNA inhibits the early stages of HIV-1 replication in 293T cells infected with VSV-G pseudotyped HIV-1
		HIV-1 virus replication	enhanced by expression of human gene	6626	SNRPA			18854154,	2016-07-26 14:53	Knockdown of small nuclear ribonucleoprotein polypeptide A (SNRPA) by siRNA inhibits the early stages of HIV-1 replication in 293T cells infected with VSV-G pseudotyped HIV-1
		HIV-1 virus replication	enhanced by expression of human gene	6627	SNRPA1			18854154,	2016-07-26 14:53	Knockdown of small nuclear ribonucleoprotein polypeptide A' (SNRPA1) by siRNA inhibits the early stages of HIV-1 replication in 293T cells infected with VSV-G pseudotyped HIV-1
		HIV-1 virus replication	enhanced by expression of human gene	6631	SNRPC			18854154,	2016-07-26 14:53	Knockdown of small nuclear ribonucleoprotein polypeptide C (SNRPC) by siRNA inhibits the early stages of HIV-1 replication in 293T cells infected with VSV-G pseudotyped HIV-1
		HIV-1 virus replication	enhanced by expression of human gene	6634	SNRPD3			18854154,	2016-07-26 14:53	Knockdown of small nuclear ribonucleoprotein D3 polypeptide (SNRPD3, 18kDa) by siRNA inhibits the early stages of HIV-1 replication in 293T cells infected with VSV-G pseudotyped HIV-1
		HIV-1 virus replication	enhanced by expression of human gene	6675	UAP1			18976975,	2016-07-26 14:53	Knockdown of UDP-N-acteylglucosamine pyrophosphorylase 1 (UAP1) by siRNA inhibits HIV-1 replication in HeLa P4/R5 cells
		HIV-1 virus replication	enhanced by expression of human gene	6683	SPAST			18187620,	2016-07-26 14:53	Knockdown of spastin (SPAST) by siRNA inhibits HIV-1 replication in HeLa-derived TZM-bl cells
		HIV-1 virus replication	enhanced by expression of human gene	6687	SPG7			18854154,	2016-07-26 14:53	Knockdown of spastic paraplegia 7 (SPG7) by siRNA inhibits the early stages of HIV-1 replication in 293T cells infected with VSV-G pseudotyped HIV-1
		HIV-1 virus replication	enhanced by expression of human gene	6709	SPTAN1			18187620,	2016-07-26 14:53	Knockdown of spectrin, alpha, non-erythrocytic 1 (SPTAN1) by siRNA inhibits HIV-1 replication in HeLa-derived TZM-bl cells
		HIV-1 virus replication	enhanced by expression of human gene	6711	SPTBN1			18187620,	2016-07-26 14:53	Knockdown of spectrin, beta, non-erythrocytic 1 (SPTBN1) by siRNA inhibits HIV-1 replication in HeLa-derived TZM-bl cells
		HIV-1 virus replication	enhanced by expression of human gene	6711	SPTBN1			23460728,	2016-07-26 14:53	Knockdown of SPTBN1 by siRNA inhibits HIV-1 replication in primary macrophages
		HIV-1 virus replication	enhanced by expression of human gene	6716	SRD5A2			18976975,	2016-07-26 14:53	Knockdown of steroid-5-alpha-reductase, alpha polypeptide 2 (SRD5A2) by siRNA inhibits HIV-1 replication in HeLa P4/R5 cells
		HIV-1 virus replication	enhanced by expression of human gene	6725	SRMS			18976975,	2016-07-26 14:53	Knockdown of src-related kinase lacking C-terminal regulatory tyrosine and N-terminal myristylation sites (SRMS) by siRNA inhibits HIV-1 replication in HeLa P4/R5 cells
		HIV-1 virus replication	enhanced by expression of human gene	6741	SSB			18187620,	2016-07-26 14:53	Knockdown of Sjogren syndrome antigen B (SSB) by siRNA inhibits HIV-1 replication in HeLa-derived TZM-bl cells
		HIV-1 virus replication	enhanced by expression of human gene	6745	SSR1			18976975,	2016-07-26 14:53	Knockdown of signal sequence receptor, alpha (SSR1) by siRNA inhibits HIV-1 replication in HeLa P4/R5 cells
		HIV-1 virus replication	enhanced by expression of human gene	6747	SSR3			18976975,	2016-07-26 14:53	Knockdown of signal sequence receptor, gamma (translocon-associated protein gamma; SSR3) by siRNA inhibits HIV-1 replication in HeLa P4/R5 cells
		HIV-1 virus replication	enhanced by expression of human gene	6811	STX5			18187620,	2016-07-26 14:53	Knockdown of syntaxin 5 (STX5) by siRNA inhibits HIV-1 replication in HeLa-derived TZM-bl cells
		HIV-1 virus replication	enhanced by expression of human gene	6812	STXBP1			18854154,	2016-07-26 14:53	Knockdown of syntaxin binding protein 1 (STXBP1) by siRNA inhibits the early stages of HIV-1 replication in 293T cells infected with VSV-G pseudotyped HIV-1
		HIV-1 virus replication	enhanced by expression of human gene	6813	STXBP2			19460752,	2016-07-26 14:53	Knockdown of syntaxin binding protein 2 (STXBP2) by shRNA library screening inhibits HIV-1 replication in cultured Jurkat T-cells
		HIV-1 virus replication	enhanced by expression of human gene	6885	MAP3K7			18976975,	2016-07-26 14:53	Knockdown of mitogen-activated protein kinase kinase kinase 7 (MAP3K7) by siRNA inhibits HIV-1 replication in HeLa P4/R5 cells
		HIV-1 virus replication	enhanced by expression of human gene	6907	TBL1X			18976975,	2016-07-26 14:53	Knockdown of transducin (beta)-like 1X-linked (TBL1X) by siRNA inhibits HIV-1 replication in HeLa P4/R5 cells
		HIV-1 virus replication	enhanced by expression of human gene	6924	ELOA			18187620,	2016-07-26 14:53	Knockdown of transcription elongation factor B (SIII), polypeptide 3 (TCEB3) by siRNA inhibits HIV-1 replication in HeLa-derived TZM-bl cells
		HIV-1 virus replication	enhanced by expression of human gene	6924	ELOA			18976975,	2016-07-26 14:53	Knockdown of transcription elongation factor B (SIII), polypeptide 3 (110kDa, elongin A; TCEB3) by siRNA inhibits HIV-1 replication in HeLa P4/R5 cells
		HIV-1 virus replication	enhanced by expression of human gene	6938	TCF12			19460752,	2016-07-26 14:53	Knockdown of transcription factor 12 (TCF12; HTF4) by shRNA library screening inhibits HIV-1 replication in cultured Jurkat T-cells
		HIV-1 virus replication	enhanced by expression of human gene	6940	ZNF354A			19460752,	2016-07-26 14:53	Knockdown of zinc finger protein 354A (ZNF354A; TCF17) by shRNA library screening inhibits HIV-1 replication in cultured Jurkat T-cells
		HIV-1 virus replication	enhanced by expression of human gene	6940	ZNF354A			18187620,	2016-07-26 14:53	Knockdown of zinc finger protein 354A (ZNF354A; TCF17) by siRNA inhibits HIV-1 replication in HeLa-derived TZM-bl cells
		HIV-1 virus replication	enhanced by expression of human gene	6942	TCF20			18854154,	2016-07-26 14:53	Knockdown of transcription factor 20 (AR1) (PDCD2L) by siRNA inhibits the early stages of HIV-1 replication in 293T cells infected with VSV-G pseudotyped HIV-1
		HIV-1 virus replication	enhanced by expression of human gene	7014	TERF2			18976975,	2016-07-26 14:53	Knockdown of telomeric repeat binding factor 2 (TERF2) by siRNA inhibits HIV-1 replication in HeLa P4/R5 cells
		HIV-1 virus replication	enhanced by expression of human gene	7023	TFAP4			18187620,	2016-07-26 14:53	Knockdown of transcription factor AP-4 (activating enhancer binding protein 4; TFAP4) by siRNA inhibits HIV-1 replication in HeLa-derived TZM-bl cells
		HIV-1 virus replication	enhanced by expression of human gene	7025	NR2F1			19460752,	2016-07-26 14:53	Knockdown of nuclear receptor subfamily 2, group F, member 1 (NR2F1) by shRNA library screening inhibits HIV-1 replication in cultured Jurkat T-cells
		HIV-1 virus replication	enhanced by expression of human gene	7029	TFDP2			18187620,	2016-07-26 14:53	Knockdown of transcription factor Dp-2 (E2F dimerization partner 2; TFDP2) by siRNA inhibits HIV-1 replication in HeLa-derived TZM-bl cells
		HIV-1 virus replication	enhanced by expression of human gene	7030	TFE3			18187620,	2016-07-26 14:53	Knockdown of transcription factor binding to IGHM enhancer 3 (TFE3) by siRNA inhibits HIV-1 replication in HeLa-derived TZM-bl cells
		HIV-1 virus replication	enhanced by expression of human gene	7036	TFR2			19460752,	2016-07-26 14:53	Knockdown of transferrin receptor 2 (TFR2) by shRNA library screening inhibits HIV-1 replication in cultured Jurkat T-cells
		HIV-1 virus replication	enhanced by expression of human gene	7043	TGFB3			18976975,	2016-07-26 14:53	Knockdown of transforming growth factor, beta 3 (TGFB3) by siRNA inhibits HIV-1 replication in HeLa P4/R5 cells
		HIV-1 virus replication	enhanced by expression of human gene	7097	TLR2			26347747,	2017-09-29 13:46	HIV-1 infection is enhanced by TLR2 stimulation via Pam3CSK4 (a synthetic bacterial TLR2/1 ligand) in TZM-bl cells
		HIV-1 virus replication	enhanced by expression of human gene	7097	TLR2			26347747,	2017-09-29 13:46	HIV-1 replication is enhanced by TLR2; when neutralized with anti-TLR2 antibody HIV-1 (BAL) proviral DNA is decreased relative to non-specific antibody in TZM-bl-2 cells
		HIV-1 virus replication	enhanced by expression of human gene	7097	TLR2			27375111,	2017-09-12 10:58	HIV-1 replication is enhanced by TLR2 stimulation or TNF treatment in Langerhans cells
		HIV-1 virus replication	enhanced by expression of human gene	7124	TNF			27375111,	2017-09-15 11:26	HIV-1 replication is enhanced by TLR2 stimulation or TNF treatment in Langerhans cells
		HIV-1 virus replication	enhanced by expression of human gene	7125	TNNC2			19460752,	2016-07-26 14:53	Knockdown of troponin C type 2 (TNNC2) by shRNA library screening inhibits HIV-1 replication in cultured Jurkat T-cells
		HIV-1 virus replication	enhanced by expression of human gene	7142	TNP2			19460752,	2016-07-26 14:53	Knockdown of transition protein 2 (during histone to protamine replacement) (TNP2) by shRNA library screening inhibits HIV-1 replication in cultured Jurkat T-cells
		HIV-1 virus replication	enhanced by expression of human gene	7153	TOP2A			23399433,	2016-07-26 14:53	Knockdown of TOP2A, TOP2B, or TOP2A/2B by siRNA significantly decreases HIV-1 replication in Sup T1 cells
		HIV-1 virus replication	enhanced by expression of human gene	7155	TOP2B			23399433,	2016-07-26 14:53	Knockdown of TOP2A, TOP2B, or TOP2A/2B by siRNA significantly decreases HIV-1 replication in Sup T1 cells
		HIV-1 virus replication	enhanced by expression of human gene	7155	TOP2B			26876283,	2017-09-12 10:58	HIV-1 replication is enhanced by over-expression of TOP2B (TopoisomeraseIIb)
		HIV-1 virus replication	enhanced by expression of human gene	7175	TPR			25744187,	2017-09-12 10:58	HIV-1 requires NUP153 and TPR for infectivity as shown by shRNA knockdown experiments utilizing HeLa-derived P4-CCR5 cells and jurkat T cells
		HIV-1 virus replication	enhanced by expression of human gene	7175	TPR			19460752, 25731161	2016-07-26 14:53	Knockdown of translocated promoter region (to activated MET oncogene) (TPR) by shRNA library screening inhibits HIV-1 replication in cultured Jurkat T-cells
		HIV-1 virus replication	enhanced by expression of human gene	7178	TPT1			18976975,	2016-07-26 14:53	Knockdown of tumor protein, translationally-controlled 1 (TPT1) by siRNA inhibits HIV-1 replication in HeLa P4/R5 cells
		HIV-1 virus replication	enhanced by expression of human gene	7179	TPTE			18854154,	2016-07-26 14:53	Knockdown of transmembrane phosphatase with tensin homology (TPTE) by siRNA inhibits the early stages of HIV-1 replication in 293T cells infected with VSV-G pseudotyped HIV-1
		HIV-1 virus replication	enhanced by expression of human gene	7223	TRPC4			18976975,	2016-07-26 14:53	Knockdown of transient receptor potential cation channel, subfamily C, member 4 (TRPC4) by siRNA inhibits HIV-1 replication in HeLa P4/R5 cells
		HIV-1 virus replication	enhanced by expression of human gene	7251	TSG101			18976975, 25633977	2016-07-26 14:53	Knockdown of tumor susceptibility gene 101 (TSG101) by siRNA inhibits HIV-1 replication in HeLa P4/R5 cells
		HIV-1 virus replication	enhanced by expression of human gene	7251	TSG101			25973004,	2016-07-26 14:53	siRNA knockdown of TSG101 in U1/HIV-1 cells (chronically infected monocytoid cells harboring 2 integrated copies of HIV provirus per cell) decreases CA (p24) levels in supernatants but not intracellular CA (p24) levels
		HIV-1 virus replication	enhanced by expression of human gene	7251	TSG101			26268989,	2016-07-26 14:53	siRNA knockdown of TSG101 impairs terminal cleavage of p24/p2 to p24 and HIV release is impaired (from sequential transfection of siRNA followed by plasmid HIVdeltaEnv (pBH10)); HIV release is enhanced by TSG101
		HIV-1 virus replication	enhanced by expression of human gene	7267	TTC3			18854154,	2016-07-26 14:53	Knockdown of tetratricopeptide repeat domain 3 (TTC3) by siRNA inhibits the early stages of HIV-1 replication in 293T cells infected with VSV-G pseudotyped HIV-1
		HIV-1 virus replication	enhanced by expression of human gene	7293	TNFRSF4			18976975,	2016-07-26 14:53	Knockdown of tumor necrosis factor receptor superfamily, member 4 (TNFRSF4) by siRNA inhibits HIV-1 replication in HeLa P4/R5 cells
		HIV-1 virus replication	enhanced by expression of human gene	7320	UBE2B			18854154,	2016-07-26 14:53	Knockdown of ubiquitin-conjugating enzyme E2B (UBE2B) by siRNA inhibits the early stages of HIV-1 replication in 293T cells infected with VSV-G pseudotyped HIV-1
		HIV-1 virus replication	enhanced by expression of human gene	7324	UBE2E1			18976975,	2016-07-26 14:53	Knockdown of ubiquitin-conjugating enzyme E2E 1 (UBE2E1) by siRNA inhibits HIV-1 replication in HeLa P4/R5 cells
		HIV-1 virus replication	enhanced by expression of human gene	7328	UBE2H			18854154,	2016-07-26 14:53	Knockdown of ubiquitin-conjugating enzyme E2H (UBE2H) by siRNA inhibits the early stages of HIV-1 replication in 293T cells infected with VSV-G pseudotyped HIV-1
		HIV-1 virus replication	enhanced by expression of human gene	7332	UBE2L3			18854154,	2016-07-26 14:53	Knockdown of ubiquitin-conjugating enzyme E2L 3 (UBE2L3) by siRNA inhibits the early stages of HIV-1 replication in 293T cells infected with VSV-G pseudotyped HIV-1
		HIV-1 virus replication	enhanced by expression of human gene	7355	SLC35A2			18854154,	2016-07-26 14:53	Knockdown of solute carrier family 35 (UDP-galactose transporter), member A2 (SLC35A2) by siRNA inhibits the early stages of HIV-1 replication in 293T cells infected with VSV-G pseudotyped HIV-1
		HIV-1 virus replication	enhanced by expression of human gene	7372	UMPS			18854154,	2016-07-26 14:53	Knockdown of uridine monophosphate synthetase (UMPS) by siRNA inhibits the early stages of HIV-1 replication in 293T cells infected with VSV-G pseudotyped HIV-1
		HIV-1 virus replication	enhanced by expression of human gene	7374	UNG			22171270,	2016-07-26 14:53	Depletion of UNG2 by shRNA in HIV-1-producing 293T cells inhibits viral infectivity and replication
		HIV-1 virus replication	enhanced by expression of human gene	7374	UNG			27068393,	2017-09-12 10:58	HIV-1 replication is enhanced by UNG2 (HeLa-CD4 cells and Jurkat T cells) as shown by shRNA mediated knockdown of UNG2
		HIV-1 virus replication	enhanced by expression of human gene	7374	UNG			27068393,	2017-09-12 10:58	HIV-1 replication is enhanced by UNG2 in PBMCs by influencing the efficiency of reverse transcription
		HIV-1 virus replication	enhanced by expression of human gene	7374	UNG			27068393,	2017-09-12 10:58	HIV-1 replication is enhanced by UNG2 in monocyte derived macrophages
		HIV-1 virus replication	enhanced by expression of human gene	7384	UQCRC1			18976975,	2016-07-26 14:53	Knockdown of ubiquinol-cytochrome c reductase core protein I (UQCRC1) by siRNA inhibits HIV-1 replication in HeLa P4/R5 cells
		HIV-1 virus replication	enhanced by expression of human gene	7386	UQCRFS1			18854154,	2016-07-26 14:53	Knockdown of ubiquinol-cytochrome c reductase, Rieske iron-sulfur polypeptide 1 (UQCRFS1) by siRNA inhibits the early stages of HIV-1 replication in 293T cells infected with VSV-G pseudotyped HIV-1
		HIV-1 virus replication	enhanced by expression of human gene	7404	UTY			18976975,	2016-07-26 14:53	Knockdown of ubiquitously transcribed tetratricopeptide repeat gene, Y-linked (UTY) by siRNA inhibits HIV-1 replication in HeLa P4/R5 cells
		HIV-1 virus replication	enhanced by expression of human gene	7421	VDR			18976975,	2016-07-26 14:53	Knockdown of vitamin D (1,25- dihydroxyvitamin D3) receptor (VDR) by siRNA inhibits HIV-1 replication in HeLa P4/R5 cells
		HIV-1 virus replication	enhanced by expression of human gene	7430	EZR			24760896,	2016-07-26 14:53	Knockdown of ezrin by shRNA results in the production of virus with decreased infectivity and the enhancement of HIV-1-induced cell-cell fusion
		HIV-1 virus replication	enhanced by expression of human gene	7450	VWF			18854154,	2016-07-26 14:53	Knockdown of von Willebrand factor (VWF) by siRNA inhibits the early stages of HIV-1 replication in 293T cells infected with VSV-G pseudotyped HIV-1
		HIV-1 virus replication	enhanced by expression of human gene	7471	WNT1			18187620,	2016-07-26 14:53	Knockdown of wingless-type MMTV integration site family, member 1 (WNT1) by siRNA inhibits HIV-1 replication in HeLa-derived TZM-bl cells
		HIV-1 virus replication	enhanced by expression of human gene	7490	WT1			20174665,	2016-07-26 14:53	Screening in Jurkat T-cells with a short-hairpin-RNA (shRNA) library identifies Wilms tumor 1 (WT1) is important for HIV-1 replication. shRNA against WT1 exhibits a decrease on LTR-driven beta-gal transcription compared to control
		HIV-1 virus replication	enhanced by expression of human gene	7512	XPNPEP2			19460752,	2016-07-26 14:53	Knockdown of X-prolyl aminopeptidase (aminopeptidase P) 2, membrane-bound (XPNPEP2) by shRNA library screening inhibits HIV-1 replication in cultured Jurkat T-cells
		HIV-1 virus replication	enhanced by expression of human gene	7514	XPO1			18976975,	2016-07-26 14:53	Knockdown of exportin 1 (CRM1 homolog; XPO1) by siRNA inhibits HIV-1 replication in HeLa P4/R5 cells
		HIV-1 virus replication	enhanced by expression of human gene	7559	ZNF12			18187620,	2016-07-26 14:53	Knockdown of zinc finger protein 12 (ZNF12) by siRNA inhibits HIV-1 replication in HeLa-derived TZM-bl cells
		HIV-1 virus replication	enhanced by expression of human gene	7569	ZNF182			18187620,	2016-07-26 14:53	Knockdown of zinc finger protein 182 (ZNF182) by siRNA inhibits HIV-1 replication in HeLa-derived TZM-bl cells
		HIV-1 virus replication	enhanced by expression of human gene	7693	ZNF134			25144775,	2016-07-26 14:53	siRNA mediated knockdown of ZNF134 decreases HIV-1 transcript levels and viral titers; ZNF134 enhances HIV-1 transcript levels and viral titers
		HIV-1 virus replication	enhanced by expression of human gene	7693	ZNF134			25144775,	2016-07-26 14:53	HIV-1 LTR mediated transcription and viral titers are increased by ZNF134
		HIV-1 virus replication	enhanced by expression of human gene	7707	ZNF148			18854154,	2016-07-26 14:53	Knockdown of zinc finger protein 148 (ZNF148) by siRNA inhibits the early stages of HIV-1 replication in 293T cells infected with VSV-G pseudotyped HIV-1
		HIV-1 virus replication	enhanced by expression of human gene	7755	ZNF205			19460752,	2016-07-26 14:53	Knockdown of zinc finger protein 205 (ZNF205) by shRNA library screening inhibits HIV-1 replication in cultured Jurkat T-cells
		HIV-1 virus replication	enhanced by expression of human gene	7791	ZYX			18854154,	2016-07-26 14:53	Knockdown of zyxin (ZYX) by siRNA inhibits the early stages of HIV-1 replication in 293T cells infected with VSV-G pseudotyped HIV-1
		HIV-1 virus replication	enhanced by expression of human gene	7799	PRDM2			19460752,	2016-07-26 14:53	Knockdown of PR domain containing 2, with ZNF domain (PRDM2) by shRNA library screening inhibits HIV-1 replication in cultured Jurkat T-cells
		HIV-1 virus replication	enhanced by expression of human gene	7805	LAPTM5			18187620,	2016-07-26 14:53	Knockdown of lysosomal protein transmembrane 5 (LAPTM5) by siRNA inhibits HIV-1 replication in HeLa-derived TZM-bl cells
		HIV-1 virus replication	enhanced by expression of human gene	7818	DAP3			18976975,	2016-07-26 14:53	Knockdown of death associated protein 3 (DAP3) by siRNA inhibits HIV-1 replication in HeLa P4/R5 cells
		HIV-1 virus replication	enhanced by expression of human gene	7832	BTG2			18854154,	2016-07-26 14:53	Knockdown of BTG family, member 2 (BTG2) by siRNA inhibits the early stages of HIV-1 replication in 293T cells infected with VSV-G pseudotyped HIV-1
		HIV-1 virus replication	enhanced by expression of human gene	7846	TUBA1A			19460752,	2016-07-26 14:53	Knockdown of tubulin, alpha 1a (TUBA1A) by shRNA library screening inhibits HIV-1 replication in cultured Jurkat T-cells
		HIV-1 virus replication	enhanced by expression of human gene	7852	CXCR4			18976975,	2016-07-26 14:53	Knockdown of chemokine (C-X-C motif) receptor 4 (CXCR4) by siRNA inhibits HIV-1 replication in HeLa P4/R5 cells
		HIV-1 virus replication	enhanced by expression of human gene	7852	CXCR4			18187620,	2016-07-26 14:53	Knockdown of chemokine (C-X-C motif) receptor 4 (CXCR4) by siRNA inhibits HIV-1 replication in HeLa-derived TZM-bl cells
		HIV-1 virus replication	enhanced by expression of human gene	7852	CXCR4			25985398,	2016-07-26 14:53	HIV-1 (NL4-3 derived NLENG1 (enhanced green fluorescent protein, (EGFP) gene linked with internal ribosome entry site between env and nef genes)) cell-to-cell transmission from lymphocytes to astrocytes requires CXCR4
		HIV-1 virus replication	enhanced by expression of human gene	7917	BAG6			18976975,	2016-07-26 14:53	Knockdown of BCL2-associated athanogene 6 (BAG6) by siRNA inhibits HIV-1 replication in HeLa P4/R5 cells
		HIV-1 virus replication	enhanced by expression of human gene	7980	TFPI2			19460752,	2016-07-26 14:53	Knockdown of tissue factor pathway inhibitor 2 (TFPI2) by shRNA library screening inhibits HIV-1 replication in cultured Jurkat T-cells
		HIV-1 virus replication	enhanced by expression of human gene	7994	KAT6A			18854154,	2016-07-26 14:53	Knockdown of K(lysine) acetyltransferase 6A (KAT6A) by siRNA inhibits the early stages of HIV-1 replication in 293T cells infected with VSV-G pseudotyped HIV-1
		HIV-1 virus replication	enhanced by expression of human gene	8021	NUP214			18854154,	2016-07-26 14:53	Knockdown of nucleoporin 214kDa (NUP214) by siRNA inhibits the early stages of HIV-1 replication in 293T cells infected with VSV-G pseudotyped HIV-1
		HIV-1 virus replication	enhanced by expression of human gene	8087	FXR1			18854154,	2016-07-26 14:53	Knockdown of fragile X mental retardation, autosomal homolog 1 (FXR1) by siRNA inhibits the early stages of HIV-1 replication in 293T cells infected with VSV-G pseudotyped HIV-1
		HIV-1 virus replication	enhanced by expression of human gene	8092	ALX1			18976975,	2016-07-26 14:53	Knockdown of ALX homeobox 1 (ALX1) by siRNA inhibits HIV-1 replication in HeLa P4/R5 cells
		HIV-1 virus replication	enhanced by expression of human gene	8202	NCOA3			19460752,	2016-07-26 14:53	Knockdown of nuclear receptor coactivator 3 (NCOA3) by shRNA library screening inhibits HIV-1 replication in cultured Jurkat T-cells
		HIV-1 virus replication	enhanced by expression of human gene	8241	RBM10			18854154,	2016-07-26 14:53	Knockdown of RNA binding motif protein 10 (RBM10) by siRNA inhibits the early stages of HIV-1 replication in 293T cells infected with VSV-G pseudotyped HIV-1
		HIV-1 virus replication	enhanced by expression of human gene	8289	ARID1A			18854154,	2016-07-26 14:53	Knockdown of AT rich interactive domain 1A, SWI-like (ARID1A; BAF250) by siRNA inhibits the early stages of HIV-1 replication in 293T cells infected with VSV-G pseudotyped HIV-1
		HIV-1 virus replication	enhanced by expression of human gene	8291	DYSF			18187620,	2016-07-26 14:53	Knockdown of dysferlin, limb girdle muscular dystrophy 2B (DYSF) by siRNA inhibits HIV-1 replication in HeLa-derived TZM-bl cells
		HIV-1 virus replication	enhanced by expression of human gene	8322	FZD4			18976975,	2016-07-26 14:53	Knockdown of frizzled family receptor 4 (FZD4) by siRNA inhibits HIV-1 replication in HeLa P4/R5 cells
		HIV-1 virus replication	enhanced by expression of human gene	8407	TAGLN2			18854154,	2016-07-26 14:53	Knockdown of transgelin 2 (TAGLN2) by siRNA inhibits the early stages of HIV-1 replication in 293T cells infected with VSV-G pseudotyped HIV-1
		HIV-1 virus replication	enhanced by expression of human gene	8428	STK24			20174665,	2016-07-26 14:53	Screening in Jurkat T-cells with a short-hairpin-RNA (shRNA) library identifies serine/threonine kinase 24 STK24 is important for HIV-1 replication
		HIV-1 virus replication	enhanced by expression of human gene	8431	NR0B2			18187620,	2016-07-26 14:53	Knockdown of nuclear receptor subfamily 0, group B, member 2 (NR0B2) by siRNA inhibits HIV-1 replication in HeLa-derived TZM-bl cells
		HIV-1 virus replication	enhanced by expression of human gene	8446	DUSP11			19460752,	2016-07-26 14:53	Knockdown of dual specificity phosphatase 11 (RNA/RNP complex 1-interacting, DUSP11) by shRNA library screening inhibits HIV-1 replication in cultured Jurkat T-cells
		HIV-1 virus replication	enhanced by expression of human gene	8487	GEMIN2			18187620,	2016-07-26 14:53	Knockdown of gem (nuclear organelle) associated protein 2 (GEMIN2) by siRNA inhibits HIV-1 replication in HeLa-derived TZM-bl cells
		HIV-1 virus replication	enhanced by expression of human gene	8496	PPFIBP1			20174665,	2016-07-26 14:53	Screening in Jurkat T-cells with a short-hairpin-RNA (shRNA) library identifies protein tyrosine phosphatase, receptor type, f polypeptide (PTPRF), interacting protein, binding protein 1, beta 1 (PPFIBP1) is important for HIV-1 replication
		HIV-1 virus replication	enhanced by expression of human gene	8499	PPFIA2			20174665,	2016-07-26 14:53	Screening in Jurkat T-cells with a short-hairpin-RNA (shRNA) library identifies protein tyrosine phosphatase, receptor type, f polypeptide (PTPRF), interacting protein (liprin), alpha 2 (PPFIA2) is important for HIV-1 replication
		HIV-1 virus replication	enhanced by expression of human gene	8507	ENC1			18854154,	2016-07-26 14:53	Knockdown of ectodermal-neural cortex 1 (with BTB-like domain) (ENC1) by siRNA inhibits the early stages of HIV-1 replication in 293T cells infected with VSV-G pseudotyped HIV-1
		HIV-1 virus replication	enhanced by expression of human gene	8517	IKBKG			18187620,	2016-07-26 14:53	Knockdown of inhibitor of kappa light polypeptide gene enhancer in B-cells, kinase gamma (IKBKG) by siRNA inhibits HIV-1 replication in HeLa-derived TZM-bl cells
		HIV-1 virus replication	enhanced by expression of human gene	8528	DDO			18976975,	2016-07-26 14:53	Knockdown of D-aspartate oxidase (DDO) by siRNA inhibits HIV-1 replication in HeLa P4/R5 cells
		HIV-1 virus replication	enhanced by expression of human gene	8534	CHST1			18976975,	2016-07-26 14:53	Knockdown of carbohydrate (keratan sulfate Gal-6) sulfotransferase 1 (CHST1) by siRNA inhibits HIV-1 replication in HeLa P4/R5 cells
		HIV-1 virus replication	enhanced by expression of human gene	8534	CHST1			18854154,	2016-07-26 14:53	Knockdown of carbohydrate (keratan sulfate Gal-6) sulfotransferase 1 (CHST1) by siRNA inhibits the early stages of HIV-1 replication in 293T cells infected with VSV-G pseudotyped HIV-1
		HIV-1 virus replication	enhanced by expression of human gene	8537	BCAS1			18976975,	2016-07-26 14:53	Knockdown of breast carcinoma amplified sequence 1 (BCAS1) by siRNA inhibits HIV-1 replication in HeLa P4/R5 cells
		HIV-1 virus replication	enhanced by expression of human gene	8565	YARS			18976975,	2016-07-26 14:53	Knockdown of tyrosyl-tRNA synthetase (YARS) by siRNA inhibits HIV-1 replication in HeLa P4/R5 cells
		HIV-1 virus replication	enhanced by expression of human gene	8581	LY6D			18187620,	2016-07-26 14:53	Knockdown of lymphocyte antigen 6 complex, locus D (LY6D) by siRNA inhibits HIV-1 replication in HeLa-derived TZM-bl cells
		HIV-1 virus replication	enhanced by expression of human gene	8600	TNFSF11			18976975,	2016-07-26 14:53	Knockdown of tumor necrosis factor (ligand) superfamily, member 11 (TNFSF11) by siRNA inhibits HIV-1 replication in HeLa P4/R5 cells
		HIV-1 virus replication	enhanced by expression of human gene	8638	OASL			19460752,	2016-07-26 14:53	Knockdown of 2'-5'-oligoadenylate synthetase-like (OASL) by shRNA library screening inhibits HIV-1 replication in cultured Jurkat T-cells
		HIV-1 virus replication	enhanced by expression of human gene	8655	DYNLL1			25568209,	2016-07-26 14:53	Knockdown of dynein light chain 1 (DYNLL1) by shRNA inhibits HIV-1 replication in C8166T cells
		HIV-1 virus replication	enhanced by expression of human gene	8667	EIF3H			18187620,	2016-07-26 14:53	Knockdown of eukaryotic translation initiation factor 3, subunit H (EIF3H) by siRNA inhibits HIV-1 replication in HeLa-derived TZM-bl cells
		HIV-1 virus replication	enhanced by expression of human gene	8711	TNK1			18976975,	2016-07-26 14:53	Knockdown of tyrosine kinase, non-receptor, 1 (TNK1) by siRNA inhibits HIV-1 replication in HeLa P4/R5 cells
		HIV-1 virus replication	enhanced by expression of human gene	8736	MYOM1			19460752,	2016-07-26 14:53	Knockdown of myomesin 1 (MYOM1, 185kDa) by shRNA library screening inhibits HIV-1 replication in cultured Jurkat T-cells
		HIV-1 virus replication	enhanced by expression of human gene	8751	ADAM15			24725932,	2016-07-26 14:53	Knockdown of ADAM metallopeptidase domain 15 (ADAM15) by siRNA inhibits HIV-1 replication in MAGI-CCR5 cells
		HIV-1 virus replication	enhanced by expression of human gene	8763	CD164			18854154,	2016-07-26 14:53	Knockdown of CD164 molecule (sialomucin) by siRNA inhibits the early stages of HIV-1 replication in 293T cells infected with VSV-G pseudotyped HIV-1
		HIV-1 virus replication	enhanced by expression of human gene	8766	RAB11A			22404213,	2016-07-26 14:53	Knockdown of RAB11A, member RAS oncogene family (RAB11A) by siRNA inhibits HIV-1 replication in CD4+/CCR5+/CXCR4+ TZM-bl HeLa cells
		HIV-1 virus replication	enhanced by expression of human gene	8766	RAB11A			19460752,	2016-07-26 14:53	Knockdown of RAB11A, member RAS oncogene family (RAB11A) by shRNA library screening inhibits HIV-1 replication in cultured Jurkat T-cells
		HIV-1 virus replication	enhanced by expression of human gene	8777	MPDZ			18854154,	2016-07-26 14:53	Knockdown of multiple PDZ domain protein (MPDZ) by siRNA inhibits the early stages of HIV-1 replication in 293T cells infected with VSV-G pseudotyped HIV-1
		HIV-1 virus replication	enhanced by expression of human gene	8786	RGS11			19460752,	2016-07-26 14:53	Knockdown of regulator of G-protein signaling 11 (RGS11) by shRNA library screening inhibits HIV-1 replication in cultured Jurkat T-cells
		HIV-1 virus replication	enhanced by expression of human gene	8801	SUCLG2			18976975,	2016-07-26 14:53	Knockdown of succinate-CoA ligase, GDP-forming, beta subunit (SUCLG2) by siRNA inhibits HIV-1 replication in HeLa P4/R5 cells
		HIV-1 virus replication	enhanced by expression of human gene	8809	IL18R1			18976975,	2016-07-26 14:53	Knockdown of interleukin 18 receptor 1 (IL18R1) by siRNA inhibits HIV-1 replication in HeLa P4/R5 cells
		HIV-1 virus replication	enhanced by expression of human gene	8813	DPM1			18187620,	2016-07-26 14:53	Knockdown of dolichyl-phosphate mannosyltransferase polypeptide 1, catalytic subunit (DPM1) by siRNA inhibits HIV-1 replication in HeLa-derived TZM-bl cells
		HIV-1 virus replication	enhanced by expression of human gene	8828	NRP2			19460752,	2016-07-26 14:53	Knockdown of neuropilin 2 (NRP2) by shRNA library screening inhibits HIV-1 replication in cultured Jurkat T-cells
		HIV-1 virus replication	enhanced by expression of human gene	8829	NRP1			19460752,	2016-07-26 14:53	Knockdown of neuropilin 1 (NRP1) by shRNA library screening inhibits HIV-1 replication in cultured Jurkat T-cells
		HIV-1 virus replication	enhanced by expression of human gene	8837	CFLAR			18976975,	2016-07-26 14:53	Knockdown of CASP8 and FADD-like apoptosis regulator (CFLAR) by siRNA inhibits HIV-1 replication in HeLa P4/R5 cells
		HIV-1 virus replication	enhanced by expression of human gene	8839	WISP2			18976975,	2016-07-26 14:53	Knockdown of WNT1 inducible signaling pathway protein 2 (WISP2) by siRNA inhibits HIV-1 replication in HeLa P4/R5 cells
		HIV-1 virus replication	enhanced by expression of human gene	8843	HCAR3			19460752,	2016-07-26 14:53	Knockdown of hydroxycarboxylic acid receptor 3 (HCAR3) by shRNA library screening inhibits HIV-1 replication in cultured Jurkat T-cells
		HIV-1 virus replication	enhanced by expression of human gene	8863	PER3			18854154,	2016-07-26 14:53	Knockdown of period homolog 3 (Drosophila, PER3) by siRNA inhibits the early stages of HIV-1 replication in 293T cells infected with VSV-G pseudotyped HIV-1
		HIV-1 virus replication	enhanced by expression of human gene	8869	ST3GAL5			18187620,	2016-07-26 14:53	Knockdown of ST3 beta-galactoside alpha-2,3-sialyltransferase 5 (ST3GAL5) by siRNA inhibits HIV-1 replication in HeLa-derived TZM-bl cells
		HIV-1 virus replication	enhanced by expression of human gene	8881	CDC16			19460752,	2016-07-26 14:53	Knockdown of cell division cycle 16 homolog (S. cerevisiae) (CDC16) by shRNA library screening inhibits HIV-1 replication in cultured Jurkat T-cells
		HIV-1 virus replication	enhanced by expression of human gene	8888	MCM3AP			18976975,	2016-07-26 14:53	Knockdown of minichromosome maintenance complex component 3 associated protein (MCM3AP) by siRNA inhibits HIV-1 replication in HeLa P4/R5 cells
		HIV-1 virus replication	enhanced by expression of human gene	8890	EIF2B4			19460752,	2016-07-26 14:53	Knockdown of eukaryotic translation initiation factor 2B, subunit 4 delta (EIF2B4, 67kDa) by shRNA library screening inhibits HIV-1 replication in cultured Jurkat T-cells
		HIV-1 virus replication	enhanced by expression of human gene	8893	EIF2B5			18854154,	2016-07-26 14:53	Knockdown of eukaryotic translation initiation factor 2B, subunit 5 epsilon, (EIF2B5) by siRNA inhibits the early stages of HIV-1 replication in 293T cells infected with VSV-G pseudotyped HIV-1
		HIV-1 virus replication	enhanced by expression of human gene	8906	AP1G2			18854154,	2016-07-26 14:53	Knockdown of adaptor-related protein complex 1, gamma 2 subunit (AP1G2) by siRNA inhibits the early stages of HIV-1 replication in 293T cells infected with VSV-G pseudotyped HIV-1
		HIV-1 virus replication	enhanced by expression of human gene	8940	TOP3B			18854154,	2016-07-26 14:53	Knockdown of topoisomerase (DNA) III beta (TOP3B) by siRNA inhibits the early stages of HIV-1 replication in 293T cells infected with VSV-G pseudotyped HIV-1
		HIV-1 virus replication	enhanced by expression of human gene	8941	CDK5R2			19460752,	2016-07-26 14:53	Knockdown of cyclin-dependent kinase 5, regulatory subunit 2, p39 (CDK5R2) by shRNA library screening inhibits HIV-1 replication in cultured Jurkat T-cells
		HIV-1 virus replication	enhanced by expression of human gene	8985	PLOD3			18187620,	2016-07-26 14:53	Knockdown of procollagen-lysine, 2-oxoglutarate 5-dioxygenase 3 (PLOD3) by siRNA inhibits HIV-1 replication in HeLa-derived TZM-bl cells
		HIV-1 virus replication	enhanced by expression of human gene	8996	NOL3			18976975,	2016-07-26 14:53	Knockdown of nucleolar protein 3, apoptosis repressor with CARD domain (NOL3) by siRNA inhibits HIV-1 replication in HeLa P4/R5 cells
		HIV-1 virus replication	enhanced by expression of human gene	8997	KALRN			22404213,	2016-07-26 14:53	Knockdown of kalirin, RhoGEF kinase (KALRN) by siRNA inhibits HIV-1 replication in CD4+/CCR5+/CXCR4+ TZM-bl HeLa cells
		HIV-1 virus replication	enhanced by expression of human gene	9001	HAP1			22404213,	2016-07-26 14:53	Knockdown of huntingtin-associated protein 1 (HAP1) by siRNA inhibits HIV-1 replication in CD4+/CCR5+/CXCR4+ TZM-bl HeLa cells
		HIV-1 virus replication	enhanced by expression of human gene	9020	MAP3K14			18976975,	2016-07-26 14:53	Knockdown of mitogen-activated protein kinase kinase kinase 14 (MAP3K14) by siRNA inhibits HIV-1 replication in HeLa P4/R5 cells
		HIV-1 virus replication	enhanced by expression of human gene	9026	HIP1R			18187620,	2016-07-26 14:53	Knockdown of huntingtin interacting protein 1 related (HIP1R) by siRNA inhibits HIV-1 replication in HeLa-derived TZM-bl cells
		HIV-1 virus replication	enhanced by expression of human gene	9039	UBA3			22404213,	2016-07-26 14:53	Knockdown of ubiquitin-like modifier activating enzyme 3 (UBA3) by siRNA inhibits HIV-1 replication in CD4+/CCR5+/CXCR4+ TZM-bl HeLa cells
		HIV-1 virus replication	enhanced by expression of human gene	9074	CLDN6			18976975,	2016-07-26 14:53	Knockdown of claudin 6 (CLDN6) by siRNA inhibits HIV-1 replication in HeLa P4/R5 cells
		HIV-1 virus replication	enhanced by expression of human gene	9098	USP6			18187620,	2016-07-26 14:53	Knockdown of ubiquitin specific peptidase 6 (USP6) by siRNA inhibits HIV-1 replication in HeLa-derived TZM-bl cells
		HIV-1 virus replication	enhanced by expression of human gene	9140	ATG12			18187620,	2016-07-26 14:53	Knockdown of autophagy related 12 homolog (ATG12) by siRNA inhibits HIV-1 replication in HeLa-derived TZM-bl cells
		HIV-1 virus replication	enhanced by expression of human gene	9146	HGS			18187620,	2016-07-26 14:53	Knockdown of hepatocyte growth factor-regulated tyrosine kinase substrate (HGS) by siRNA inhibits HIV-1 replication in HeLa-derived TZM-bl cells
		HIV-1 virus replication	enhanced by expression of human gene	9150	CTDP1			18187620,	2016-07-26 14:53	Knockdown of CTD (carboxy-terminal domain, RNA polymerase II, polypeptide A) phosphatase, subunit 1 (CTDP1) by siRNA inhibits HIV-1 replication in HeLa-derived TZM-bl cells
		HIV-1 virus replication	enhanced by expression of human gene	9150	CTDP1			18854154,	2016-07-26 14:53	Knockdown of CTD (carboxy-terminal domain, RNA polymerase II, polypeptide A) phosphatase, subunit 1 (CTDP1) by siRNA inhibits the early stages of HIV-1 replication in 293T cells infected with VSV-G pseudotyped HIV-1
		HIV-1 virus replication	enhanced by expression of human gene	9170	LPAR2			18976975,	2016-07-26 14:53	Knockdown of lysophosphatidic acid receptor 2 (LPAR2) by siRNA inhibits HIV-1 replication in HeLa P4/R5 cells
		HIV-1 virus replication	enhanced by expression of human gene	9187	SLC24A1			18976975,	2016-07-26 14:53	Knockdown of solute carrier family 24 (sodium/potassium/calcium exchanger), member 1 (SLC24A1) by siRNA inhibits HIV-1 replication in HeLa P4/R5 cells
		HIV-1 virus replication	enhanced by expression of human gene	9229	DLGAP1			18187620,	2016-07-26 14:53	Knockdown of discs, large (Drosophila) homolog-associated protein 1 (DLGAP1; LOC284214) by siRNA inhibits HIV-1 replication in HeLa-derived TZM-bl cells
		HIV-1 virus replication	enhanced by expression of human gene	9253	NUMBL			18854154,	2016-07-26 14:53	Knockdown of numb homolog (Drosophila)-like (NUMBL) by siRNA inhibits the early stages of HIV-1 replication in 293T cells infected with VSV-G pseudotyped HIV-1
		HIV-1 virus replication	enhanced by expression of human gene	9255	AIMP1			19460752,	2016-07-26 14:53	Knockdown of aminoacyl tRNA synthetase complex-interacting multifunctional protein 1 (AIMP1) by shRNA library screening inhibits HIV-1 replication in cultured Jurkat T-cells
		HIV-1 virus replication	enhanced by expression of human gene	9282	MED14			18854154,	2016-07-26 14:53	Knockdown of mediator complex subunit 14 (MED14) by siRNA inhibits the early stages of HIV-1 replication in 293T cells infected with VSV-G pseudotyped HIV-1
		HIV-1 virus replication	enhanced by expression of human gene	9282	MED14			18187620, 25100719	2016-07-26 14:53	Knockdown of mediator complex subunit 14 (MED14) by siRNA inhibits HIV-1 replication in HeLa-derived TZM-bl cells
		HIV-1 virus replication	enhanced by expression of human gene	9284	NPIPA1			19460752,	2016-07-26 14:53	Knockdown of nuclear pore complex interacting protein (NPIP) by shRNA library screening inhibits HIV-1 replication in cultured Jurkat T-cells
		HIV-1 virus replication	enhanced by expression of human gene	9315	NREP			19460752,	2016-07-26 14:53	Knockdown of neuronal regeneration related protein homolog (rat, NREP; P311; C5orf13) by shRNA library screening inhibits HIV-1 replication in cultured Jurkat T-cells
		HIV-1 virus replication	enhanced by expression of human gene	9330	GTF3C3			18976975,	2016-07-26 14:53	Knockdown of general transcription factor IIIC, polypeptide 3 (GTF3C3) by siRNA inhibits HIV-1 replication in HeLa P4/R5 cells
		HIV-1 virus replication	enhanced by expression of human gene	9332	CD163			18976975,	2016-07-26 14:53	Knockdown of CD163 molecule by siRNA inhibits HIV-1 replication in HeLa P4/R5 cells
		HIV-1 virus replication	enhanced by expression of human gene	9364	RAB28			18976975,	2016-07-26 14:53	Knockdown of RAB28, member RAS oncogene family by siRNA inhibits HIV-1 replication in HeLa P4/R5 cells
		HIV-1 virus replication	enhanced by expression of human gene	9364	RAB28			18187620,	2016-07-26 14:53	Knockdown of RAB28, member RAS oncogene family (RAB28) by siRNA inhibits HIV-1 replication in HeLa-derived TZM-bl cells
		HIV-1 virus replication	enhanced by expression of human gene	9367	RAB9A			16140752, 22404213	2016-07-26 14:53	Knockdown of RAB9A, member RAS oncogene family (RAB9A) by siRNA inhibits HIV-1 replication in CD4+/CCR5+/CXCR4+ TZM-bl HeLa cells
		HIV-1 virus replication	enhanced by expression of human gene	9375	TM9SF2			18187620,	2016-07-26 14:53	Knockdown of transmembrane 9 superfamily member 2 (TM9SF2) by siRNA inhibits HIV-1 replication in HeLa-derived TZM-bl cells
		HIV-1 virus replication	enhanced by expression of human gene	9378	NRXN1			19460752,	2016-07-26 14:53	Knockdown of neurexin 1 (NRXN1) by shRNA library screening inhibits HIV-1 replication in cultured Jurkat T-cells
		HIV-1 virus replication	enhanced by expression of human gene	9412	MED21			25100719,	2016-07-26 14:53	Knockdown of mediator complex subunit 21 (MED21) by siRNA inhibits HIV-1 replication in HeLa-derived TZM-bl cells
		HIV-1 virus replication	enhanced by expression of human gene	9416	DDX23			18854154,	2016-07-26 14:53	Knockdown of DEAD (Asp-Glu-Ala-Asp) box polypeptide 23 (DDX23) by siRNA inhibits the early stages of HIV-1 replication in 293T cells infected with VSV-G pseudotyped HIV-1
		HIV-1 virus replication	enhanced by expression of human gene	9423	NTN1			18854154,	2016-07-26 14:53	Knockdown of netrin 1 (NTN1) by siRNA inhibits the early stages of HIV-1 replication in 293T cells infected with VSV-G pseudotyped HIV-1
		HIV-1 virus replication	enhanced by expression of human gene	9440	MED17			18976975,	2016-07-26 14:53	Knockdown of mediator complex subunit 17 (MED17) by siRNA inhibits HIV-1 replication in HeLa P4/R5 cells
		HIV-1 virus replication	enhanced by expression of human gene	9441	MED26			18976975, 25100719	2016-07-26 14:53	Knockdown of mediator complex subunit 26 (MED26) by siRNA inhibits HIV-1 replication in HeLa P4/R5 cells
		HIV-1 virus replication	enhanced by expression of human gene	9442	MED27			18976975, 25100719	2016-07-26 14:53	Knockdown of mediator complex subunit 27 (MED27) by siRNA inhibits HIV-1 replication in HeLa P4/R5 cells
		HIV-1 virus replication	enhanced by expression of human gene	9443	MED7			18187620, 25100719	2016-07-26 14:53	Knockdown of mediator complex subunit 7 (MED7) by siRNA inhibits HIV-1 replication in HeLa-derived TZM-bl cells
		HIV-1 virus replication	enhanced by expression of human gene	9443	MED7			18976975,	2016-07-26 14:53	Knockdown of mediator complex subunit 7 (MED7) by siRNA inhibits HIV-1 replication in HeLa P4/R5 cells
		HIV-1 virus replication	enhanced by expression of human gene	9443	MED7			18854154,	2016-07-26 14:53	Knockdown of mediator complex subunit 7 (MED7; CRSP9) by siRNA inhibits the early stages of HIV-1 replication in 293T cells infected with VSV-G pseudotyped HIV-1
		HIV-1 virus replication	enhanced by expression of human gene	9477	MED20			18976975,	2016-07-26 14:53	Knockdown of mediator complex subunit 20 (MED20) by siRNA inhibits HIV-1 replication in HeLa P4/R5 cells
		HIV-1 virus replication	enhanced by expression of human gene	9481	SLC25A27			18976975,	2016-07-26 14:53	Knockdown of solute carrier family 25, member 27 (SLC25A27) by siRNA inhibits HIV-1 replication in HeLa P4/R5 cells
		HIV-1 virus replication	enhanced by expression of human gene	9487	PIGL			19460752,	2016-07-26 14:53	Knockdown of phosphatidylinositol glycan anchor biosynthesis, class L (PIGL) by shRNA library screening inhibits HIV-1 replication in cultured Jurkat T-cells
		HIV-1 virus replication	enhanced by expression of human gene	9497	SLC4A7			18976975,	2016-07-26 14:53	Knockdown of solute carrier family 4, sodium bicarbonate cotransporter, member 7 (SLC4A7) by siRNA inhibits HIV-1 replication in HeLa P4/R5 cells
		HIV-1 virus replication	enhanced by expression of human gene	9524	TECR			18976975,	2016-07-26 14:53	Knockdown of trans-2,3-enoyl-CoA reductase (TECR) by siRNA inhibits HIV-1 replication in HeLa P4/R5 cells
		HIV-1 virus replication	enhanced by expression of human gene	9534	ZNF254			18854154,	2016-07-26 14:53	Knockdown of zinc finger protein 254 (ZNF254) by siRNA inhibits the early stages of HIV-1 replication in 293T cells infected with VSV-G pseudotyped HIV-1
		HIV-1 virus replication	enhanced by expression of human gene	9562	MINPP1			19460752,	2016-07-26 14:53	Knockdown of multiple inositol-polyphosphate phosphatase 1 (MINPP1) by shRNA library screening inhibits HIV-1 replication in cultured Jurkat T-cells
		HIV-1 virus replication	enhanced by expression of human gene	9570	GOSR2			18187620,	2016-07-26 14:53	Knockdown of golgi SNAP receptor complex member 2 (GOSR2) by siRNA inhibits HIV-1 replication in HeLa-derived TZM-bl cells
		HIV-1 virus replication	enhanced by expression of human gene	9575	CLOCK			18854154,	2016-07-26 14:53	Knockdown of clock homolog (mouse, CLOCK) by siRNA inhibits the early stages of HIV-1 replication in 293T cells infected with VSV-G pseudotyped HIV-1
		HIV-1 virus replication	enhanced by expression of human gene	9612	NCOR2			18187620,	2016-07-26 14:53	Knockdown of nuclear receptor corepressor 2 (NCOR2) by siRNA inhibits HIV-1 replication in HeLa-derived TZM-bl cells
		HIV-1 virus replication	enhanced by expression of human gene	9631	NUP155			18187620,	2016-07-26 14:53	Knockdown of nucleoporin 155kDa (NUP155) by siRNA inhibits HIV-1 replication in HeLa-derived TZM-bl cells
		HIV-1 virus replication	enhanced by expression of human gene	9631	NUP155			18976975,	2016-07-26 14:53	Knockdown of nucleoporin 155kDa (NUP155) by siRNA inhibits HIV-1 replication in HeLa P4/R5 cells
		HIV-1 virus replication	enhanced by expression of human gene	9638	FEZ1			25818806,	2016-07-26 14:53	RNAi-mediated FEZ1 depletion inhibits early infection, with virus particles exhibiting bi-directional motility but no net movement to the nucleus
		HIV-1 virus replication	enhanced by expression of human gene	9658	ZNF516			18976975,	2016-07-26 14:53	Knockdown of zinc finger protein 516 (ZNF516) by siRNA inhibits HIV-1 replication in HeLa P4/R5 cells
		HIV-1 virus replication	enhanced by expression of human gene	9681	DEPDC5			18187620,	2016-07-26 14:53	Knockdown of DEP domain containing 5 (DEPDC5) by siRNA inhibits HIV-1 replication in HeLa-derived TZM-bl cells
		HIV-1 virus replication	enhanced by expression of human gene	9684	LRRC14			18976975,	2016-07-26 14:53	Knockdown of leucine rich repeat containing 14 (LRRC14) by siRNA inhibits HIV-1 replication in HeLa P4/R5 cells
		HIV-1 virus replication	enhanced by expression of human gene	9716	AQR			18854154,	2016-07-26 14:53	Knockdown of aquarius homolog (AQR) by siRNA inhibits the early stages of HIV-1 replication in 293T cells infected with VSV-G pseudotyped HIV-1
		HIV-1 virus replication	enhanced by expression of human gene	9725	TMEM63A			18854154,	2016-07-26 14:53	Knockdown of transmembrane protein 63A (TMEM63A) by siRNA inhibits the early stages of HIV-1 replication in 293T cells infected with VSV-G pseudotyped HIV-1
		HIV-1 virus replication	enhanced by expression of human gene	9729	KIAA0408			19460752,	2016-07-26 14:53	Knockdown of uncharacterized protein KIAA0408 by shRNA library screening inhibits HIV-1 replication in cultured Jurkat T-cells
		HIV-1 virus replication	enhanced by expression of human gene	9730	DCAF1			18187620, 24932481	2017-09-12 10:58	Knockdown of Vpr (HIV-1) binding protein (VPRBP) by siRNA inhibits HIV-1 replication in HeLa-derived TZM-bl cells
		HIV-1 virus replication	enhanced by expression of human gene	9743	ARHGAP32			18187620,	2016-07-26 14:53	Knockdown of Rho GTPase activating protein 32 (ARHGAP32; RICS) by siRNA inhibits HIV-1 replication in HeLa-derived TZM-bl cells
		HIV-1 virus replication	enhanced by expression of human gene	9745	ZNF536			18187620,	2016-07-26 14:53	Knockdown of zinc finger protein 536 (ZNF536) by siRNA inhibits HIV-1 replication in HeLa-derived TZM-bl cells
		HIV-1 virus replication	enhanced by expression of human gene	9774	BCLAF1			18976975,	2016-07-26 14:53	Knockdown of BCL2-associated transcription factor 1 (BCLAF1) by siRNA inhibits HIV-1 replication in HeLa P4/R5 cells
		HIV-1 virus replication	enhanced by expression of human gene	9782	MATR3			26129669,	2016-07-26 14:53	siRNA knockdown of MATR3 improves the ZAP-induced degradation of HIV-1 transcripts; MATR3 enhances HIV-1 replication
		HIV-1 virus replication	enhanced by expression of human gene	9791	PTDSS1			18854154,	2016-07-26 14:53	Knockdown of phosphatidylserine synthase 1 (PTDSS1) by siRNA inhibits the early stages of HIV-1 replication in 293T cells infected with VSV-G pseudotyped HIV-1
		HIV-1 virus replication	enhanced by expression of human gene	9802	DAZAP2			18854154,	2016-07-26 14:53	Knockdown of DAZ associated protein 2 (DAZAP2) by siRNA inhibits the early stages of HIV-1 replication in 293T cells infected with VSV-G pseudotyped HIV-1
		HIV-1 virus replication	enhanced by expression of human gene	9821	RB1CC1			18976975,	2016-07-26 14:53	Knockdown of RB1-inducible coiled-coil 1 (RB1CC1) by siRNA inhibits HIV-1 replication in HeLa P4/R5 cells
		HIV-1 virus replication	enhanced by expression of human gene	9827	RGP1			18187620,	2016-07-26 14:53	Knockdown of RGP1 retrograde golgi transport homolog (RGP1) by siRNA inhibits HIV-1 replication in HeLa-derived TZM-bl cells
		HIV-1 virus replication	enhanced by expression of human gene	9849	ZNF518A			19460752,	2016-07-26 14:53	Knockdown of zinc finger protein 518A (ZNF518A) by shRNA library screening inhibits HIV-1 replication in cultured Jurkat T-cells
		HIV-1 virus replication	enhanced by expression of human gene	9853	RUSC2			18187620,	2016-07-26 14:53	Knockdown of RUN and SH3 domain containing 2 (RUSC2) by siRNA inhibits HIV-1 replication in HeLa-derived TZM-bl cells
		HIV-1 virus replication	enhanced by expression of human gene	9861	PSMD6			18854154,	2016-07-26 14:53	Knockdown of proteasome (prosome, macropain) 26S subunit, non-ATPase, 6 (PSMD6) by siRNA inhibits the early stages of HIV-1 replication in 293T cells infected with VSV-G pseudotyped HIV-1
		HIV-1 virus replication	enhanced by expression of human gene	9866	TRIM66			18854154,	2016-07-26 14:53	Knockdown of tripartite motif containing 66 (TRIM66) by siRNA inhibits the early stages of HIV-1 replication in 293T cells infected with VSV-G pseudotyped HIV-1
		HIV-1 virus replication	enhanced by expression of human gene	9868	TOMM70			18187620,	2016-07-26 14:53	Knockdown of translocase of outer mitochondrial membrane 70 homolog A (TOMM70A) by siRNA inhibits HIV-1 replication in HeLa-derived TZM-bl cells
		HIV-1 virus replication	enhanced by expression of human gene	9904	RBM19			18976975,	2016-07-26 14:53	Knockdown of RNA binding motif protein 19 (RBM19) by siRNA inhibits HIV-1 replication in HeLa P4/R5 cells
		HIV-1 virus replication	enhanced by expression of human gene	9921	RNF10			18854154,	2016-07-26 14:53	Knockdown of ring finger protein 10 (RNF10) by siRNA inhibits the early stages of HIV-1 replication in 293T cells infected with VSV-G pseudotyped HIV-1
		HIV-1 virus replication	enhanced by expression of human gene	9949	AMMECR1			19460752,	2016-07-26 14:53	Knockdown of Alport syndrome, mental retardation, midface hypoplasia and elliptocytosis chromosomal region gene 1 (AMMECR1) by shRNA library screening inhibits HIV-1 replication in cultured Jurkat T-cells
		HIV-1 virus replication	enhanced by expression of human gene	9972	NUP153			18854154,	2016-07-26 14:53	Knockdown of nucleoporin 153kDa (NUP153) by siRNA inhibits the early stages of HIV-1 replication in 293T cells infected with VSV-G pseudotyped HIV-1
		HIV-1 virus replication	enhanced by expression of human gene	9972	NUP153			18187620, 25731161, 26586435	2017-09-12 10:58	Knockdown of nucleoporin 153kDa (NUP153) by siRNA inhibits HIV-1 replication in HeLa-derived TZM-bl cells
		HIV-1 virus replication	enhanced by expression of human gene	9972	NUP153			23523133, 27107820	2017-09-12 10:58	Depletion of nucleoporin 153kDa (NUP153) by shRNA inhibits HIV-1 infection in human Jurkat lymphocytes
		HIV-1 virus replication	enhanced by expression of human gene	9972	NUP153			26109731,	2017-09-12 10:58	shRNA knockdown of NUP153 renders cells less permissive to HIV-1 WT; HIV-1 is enhanced by NUP153
		HIV-1 virus replication	enhanced by expression of human gene	9987	HNRNPDL			18854154,	2016-07-26 14:53	Knockdown of heterogeneous nuclear ribonucleoprotein D-like (HNRPDL) by siRNA inhibits the early stages of HIV-1 replication in 293T cells infected with VSV-G pseudotyped HIV-1
		HIV-1 virus replication	enhanced by expression of human gene	10001	MED6			18854154,	2016-07-26 14:53	Knockdown of mediator complex subunit 6 (MED6) by siRNA inhibits the early stages of HIV-1 replication in 293T cells infected with VSV-G pseudotyped HIV-1
		HIV-1 virus replication	enhanced by expression of human gene	10001	MED6			18187620, 25100719	2016-07-26 14:53	Knockdown of mediator complex subunit 6 (MED6) by siRNA inhibits HIV-1 replication in HeLa-derived TZM-bl cells
		HIV-1 virus replication	enhanced by expression of human gene	10001	MED6			18976975,	2016-07-26 14:53	Knockdown of mediator complex subunit 6 (MED6) by siRNA inhibits HIV-1 replication in HeLa P4/R5 cells
		HIV-1 virus replication	enhanced by expression of human gene	10015	PDCD6IP			25633977,	2016-07-26 14:53	Knockdown of programmed cell death 6 interacting protein (AIP1, ALIX) by siRNA inhibits HIV-1 release and infectivity
		HIV-1 virus replication	enhanced by expression of human gene	10026	PIGK			18187620,	2016-07-26 14:53	Knockdown of phosphatidylinositol glycan anchor biosynthesis, class K (PIGK) by siRNA inhibits HIV-1 replication in HeLa-derived TZM-bl cells
		HIV-1 virus replication	enhanced by expression of human gene	10036	CHAF1A			18854154,	2016-07-26 14:53	Knockdown of chromatin assembly factor 1, subunit A (CHAF1A) by siRNA inhibits the early stages of HIV-1 replication in 293T cells infected with VSV-G pseudotyped HIV-1
		HIV-1 virus replication	enhanced by expression of human gene	10049	DNAJB6			18976975,	2016-07-26 14:53	Knockdown of DnaJ (Hsp40) homolog, subfamily B, member 6 (DNAJB6) by siRNA inhibits HIV-1 replication in HeLa P4/R5 cells
		HIV-1 virus replication	enhanced by expression of human gene	10050	SLC17A4			19460752,	2016-07-26 14:53	Knockdown of solute carrier family 17 (sodium phosphate), member 4 (SLC17A4; KAIA2138) by shRNA library screening inhibits HIV-1 replication in cultured Jurkat T-cells
		HIV-1 virus replication	enhanced by expression of human gene	10075	HUWE1			18187620,	2016-07-26 14:53	Knockdown of HECT, UBA and WWE domain containing 1, E3 ubiquitin protein ligase (HUWE1) by siRNA inhibits HIV-1 replication in HeLa-derived TZM-bl cells
		HIV-1 virus replication	enhanced by expression of human gene	10076	PTPRU			18854154,	2016-07-26 14:53	Knockdown of protein tyrosine phosphatase, receptor type U (PTPRU) by siRNA inhibits the early stages of HIV-1 replication in 293T cells infected with VSV-G pseudotyped HIV-1
		HIV-1 virus replication	enhanced by expression of human gene	10096	ACTR3			24415754,	2016-07-26 14:53	Knockdown of ARP3 by shRNA inhibits HIV-1 infection in CEM-SS cells
		HIV-1 virus replication	enhanced by expression of human gene	10098	TSPAN5			19460752,	2016-07-26 14:53	Knockdown of tetraspanin 5 (TSPAN5) by shRNA library screening inhibits HIV-1 replication in cultured Jurkat T-cells
		HIV-1 virus replication	enhanced by expression of human gene	10128	LRPPRC			22808186,	2016-07-26 14:53	Knockdown of leucine-rich pentatricopeptide repeat containing (LRPPRC) by shRNA inhibits HIV-1 infection in HeLa T4 beta-gal cells
		HIV-1 virus replication	enhanced by expression of human gene	10130	PDIA6			18187620,	2016-07-26 14:53	Knockdown of protein disulfide isomerase family A, member 6 (PDIA6) by siRNA inhibits HIV-1 replication in HeLa-derived TZM-bl cells
		HIV-1 virus replication	enhanced by expression of human gene	10157	AASS			18976975,	2016-07-26 14:53	Knockdown of aminoadipate-semialdehyde synthase (AASS) by siRNA inhibits HIV-1 replication in HeLa P4/R5 cells
		HIV-1 virus replication	enhanced by expression of human gene	10163	WASF2			26018170,	2016-07-26 14:53	HIV-1 VLP production/release from Jurkat T lymphocytes requires an intact RAC1-WASF2-BAIAP2-ARP3 pathway as demonstrated by siRNA knockdown experiments
		HIV-1 virus replication	enhanced by expression of human gene	10179	RBM7			18854154,	2016-07-26 14:53	Knockdown of RNA binding motif protein 7 (RBM7) by siRNA inhibits the early stages of HIV-1 replication in 293T cells infected with VSV-G pseudotyped HIV-1
		HIV-1 virus replication	enhanced by expression of human gene	10181	RBM5			18854154,	2016-07-26 14:53	Knockdown of RNA binding motif protein 5 (RBM5) by siRNA inhibits the early stages of HIV-1 replication in 293T cells infected with VSV-G pseudotyped HIV-1
		HIV-1 virus replication	enhanced by expression of human gene	10196	PRMT3			19460752,	2016-07-26 14:53	Knockdown of protein arginine methyltransferase 3 (PRMT3) by shRNA library screening inhibits HIV-1 replication in cultured Jurkat T-cells
		HIV-1 virus replication	enhanced by expression of human gene	10197	PSME3			19460752,	2016-07-26 14:53	Knockdown of proteasome (prosome, macropain) activator subunit 3 (PA28 gamma; Ki; PSME3) by shRNA library screening inhibits HIV-1 replication in cultured Jurkat T-cells
		HIV-1 virus replication	enhanced by expression of human gene	10200	MPHOSPH6			18187620,	2016-07-26 14:53	Knockdown of M-phase phosphoprotein 6 (MPHOSPH6) by siRNA inhibits HIV-1 replication in HeLa-derived TZM-bl cells
		HIV-1 virus replication	enhanced by expression of human gene	10223	GPA33			19460752,	2016-07-26 14:53	Knockdown of glycoprotein A33, transmembrane (GPA33) by shRNA library screening inhibits HIV-1 replication in cultured Jurkat T-cells
		HIV-1 virus replication	enhanced by expression of human gene	10244	RABEPK			18187620,	2016-07-26 14:53	Knockdown of Rab9 effector protein with kelch motifs (RABEPK) by siRNA inhibits HIV-1 replication in HeLa-derived TZM-bl cells
		HIV-1 virus replication	enhanced by expression of human gene	10245	TIMM17B			18854154,	2016-07-26 14:53	Knockdown of translocase of inner mitochondrial membrane 17 homolog B (TIMM17B) by siRNA inhibits the early stages of HIV-1 replication in 293T cells infected with VSV-G pseudotyped HIV-1
		HIV-1 virus replication	enhanced by expression of human gene	10269	ZMPSTE24			18976975,	2016-07-26 14:53	Knockdown of zinc metallopeptidase (STE24 homolog, ZMPSTE24) by siRNA inhibits HIV-1 replication in HeLa P4/R5 cells
		HIV-1 virus replication	enhanced by expression of human gene	10291	SF3A1			18854154,	2016-07-26 14:53	Knockdown of splicing factor 3a, subunit 1 (SF3A1) by siRNA inhibits the early stages of HIV-1 replication in 293T cells infected with VSV-G pseudotyped HIV-1
		HIV-1 virus replication	enhanced by expression of human gene	10294	DNAJA2			18976975,	2016-07-26 14:53	Knockdown of DnaJ (Hsp40) homolog, subfamily A, member 2 (DNAJA2) by siRNA inhibits HIV-1 replication in HeLa P4/R5 cells
		HIV-1 virus replication	enhanced by expression of human gene	10298	PAK4			19460752,	2016-07-26 14:53	Knockdown of p21 protein (Cdc42/Rac)-activated kinase 4 (PAK4) by shRNA library screening inhibits HIV-1 replication in cultured Jurkat T-cells
		HIV-1 virus replication	enhanced by expression of human gene	10313	RTN3			18854154,	2016-07-26 14:53	Knockdown of reticulon 3 (RTN3) by siRNA inhibits the early stages of HIV-1 replication in 293T cells infected with VSV-G pseudotyped HIV-1
		HIV-1 virus replication	enhanced by expression of human gene	10325	RRAGB			18187620,	2016-07-26 14:53	Knockdown of Ras-related GTP binding B (RRAGB) by siRNA inhibits HIV-1 replication in HeLa-derived TZM-bl cells
		HIV-1 virus replication	enhanced by expression of human gene	10365	KLF2			18976975,	2016-07-26 14:53	Knockdown of Kruppel-like factor 2 (KLF2) by siRNA inhibits HIV-1 replication in HeLa P4/R5 cells
		HIV-1 virus replication	enhanced by expression of human gene	10376	TUBA1B			19460752,	2016-07-26 14:53	Knockdown of tubulin, alpha 1b (TUBA1B) by shRNA library screening inhibits HIV-1 replication in cultured Jurkat T-cells
		HIV-1 virus replication	enhanced by expression of human gene	10411	RAPGEF3			19460752,	2016-07-26 14:53	Knockdown of Rap guanine nucleotide exchange factor 3 (RAPGEF3; CAMP-GEFI) by shRNA library screening inhibits HIV-1 replication in cultured Jurkat T-cells
		HIV-1 virus replication	enhanced by expression of human gene	10412	NSA2			19460752,	2016-07-26 14:53	Knockdown of NSA2 ribosome biogenesis homolog (S. cerevisiae, NSA2) by shRNA library screening inhibits HIV-1 replication in cultured Jurkat T-cells
		HIV-1 virus replication	enhanced by expression of human gene	10424	PGRMC2			18976975,	2016-07-26 14:53	Knockdown of progesterone receptor membrane component 2 (PGRMC2) by siRNA inhibits HIV-1 replication in HeLa P4/R5 cells
		HIV-1 virus replication	enhanced by expression of human gene	10434	LYPLA1			18976975,	2016-07-26 14:53	Knockdown of lysophospholipase I (LYPLA1) by siRNA inhibits HIV-1 replication in HeLa P4/R5 cells
		HIV-1 virus replication	enhanced by expression of human gene	10458	BAIAP2			26018170,	2016-07-26 14:53	HIV-1 VLP production/release from Jurkat T lymphocytes requires an intact RAC1-WASF2-BAIAP2-ARP3 pathway as demonstrated by siRNA knockdown experiments
		HIV-1 virus replication	enhanced by expression of human gene	10468	FST			19460752,	2016-07-26 14:53	Knockdown of follistatin (FST) by shRNA library screening inhibits HIV-1 replication in cultured Jurkat T-cells
		HIV-1 virus replication	enhanced by expression of human gene	10477	UBE2E3			22404213,	2016-07-26 14:53	Knockdown of ubiquitin-conjugating enzyme E2E 3 (UBE2E3) by siRNA inhibits HIV-1 replication in CD4+/CCR5+/CXCR4+ TZM-bl HeLa cells
		HIV-1 virus replication	enhanced by expression of human gene	10479	SLC9A6			18976975,	2016-07-26 14:53	Knockdown of solute carrier family 9 (sodium/hydrogen exchanger), member 6 (SLC9A6) by siRNA inhibits HIV-1 replication in HeLa P4/R5 cells
		HIV-1 virus replication	enhanced by expression of human gene	10482	NXF1			18854154,	2016-07-26 14:53	Knockdown of nuclear RNA export factor 1 (NXF1) by siRNA inhibits the early stages of HIV-1 replication in 293T cells infected with VSV-G pseudotyped HIV-1
		HIV-1 virus replication	enhanced by expression of human gene	10488	CREB3			19460752,	2016-07-26 14:53	Knockdown of cAMP responsive element binding protein 3 (CREB3; LZIP) by shRNA library screening inhibits HIV-1 replication in cultured Jurkat T-cells
		HIV-1 virus replication	enhanced by expression of human gene	10518	CIB2			20174665,	2016-07-26 14:53	Screening in Jurkat T-cells with a short-hairpin-RNA (shRNA) library identifies calcium and integrin binding family member 2 (CIB2) is important for HIV-1 replication
		HIV-1 virus replication	enhanced by expression of human gene	10518	CIB2			18976975,	2016-07-26 14:53	Knockdown of calcium and integrin binding family member 2 (CIB2) by siRNA inhibits HIV-1 replication in HeLa P4/R5 cells
		HIV-1 virus replication	enhanced by expression of human gene	10521	DDX17			23769241, 25701821, 26312911	2016-07-26 14:53	Knockdown of DDX17 by siRNA or shRNA inhibits HIV-1 production in HeLa cells and infectivity in TZM-bl cells
		HIV-1 virus replication	enhanced by expression of human gene	10521	DDX17			22174317,	2016-07-26 14:53	Knockdown of DDX17 by siRNA decreases the levels of total unspliced and spliced mRNAs, and results in reduction of HIV-1 production
		HIV-1 virus replication	enhanced by expression of human gene	10521	DDX17			25701821,	2016-07-26 14:53	siRNA knockdown of DDX17 decreases intra- and extra-cellular HIV CA(p24) from HeLa cells transfected with env-deleted HIV-1 plasmid, a vesicular stomatitis virus glycoprotein plasmid and specific siRNA. Resulting HIV demonstrates decreased infectivity.
		HIV-1 virus replication	enhanced by expression of human gene	10521	DDX17			26312911,	2016-07-26 14:53	siRNA knockdown of DDX17 reduced HIV-1 infectivity by 5 times and the extracelluar (supernatant) CA (p24) by a smiliar reduction without affecting the intracellular HIV-1 Gag levels
		HIV-1 virus replication	enhanced by expression of human gene	10527	IPO7			23439083,	2016-07-26 14:53	High levels of additive and synergic antiretroviral activity are obtained by using antiretroviral compounds (T1249, 3TC, RAL, or IDV) in PM1 cells stably expressing anti-host shRNAs (IPO7, HSPD1, or ATG16) or anti-HIV shRNAs (Pol, RT, or Nef)
		HIV-1 virus replication	enhanced by expression of human gene	10533	ATG7			18187620,	2016-07-26 14:53	Knockdown of autophagy related 7 homolog (ATG7) by siRNA inhibits HIV-1 replication in HeLa-derived TZM-bl cells
		HIV-1 virus replication	enhanced by expression of human gene	10552	ARPC1A			18187620,	2016-07-26 14:53	Knockdown of actin related protein 2/3 complex, subunit 1A, 41kDa (ARPC1A) by siRNA inhibits HIV-1 replication in HeLa-derived TZM-bl cells
		HIV-1 virus replication	enhanced by expression of human gene	10561	IFI44			19460752,	2016-07-26 14:53	Knockdown of interferon-induced protein 44 (IFI44) by shRNA library screening inhibits HIV-1 replication in cultured Jurkat T-cells
		HIV-1 virus replication	enhanced by expression of human gene	10569	SLU7			18854154,	2016-07-26 14:53	Knockdown of SLU7 splicing factor homolog (SLU7) by siRNA inhibits the early stages of HIV-1 replication in 293T cells infected with VSV-G pseudotyped HIV-1
		HIV-1 virus replication	enhanced by expression of human gene	10572	SIVA1			19460752,	2016-07-26 14:53	Knockdown of SIVA1, apoptosis-inducing factor (SIVA1) by shRNA library screening inhibits HIV-1 replication in cultured Jurkat T-cells
		HIV-1 virus replication	enhanced by expression of human gene	10576	CCT2			18976975,	2016-07-26 14:53	Knockdown of chaperonin containing TCP1, subunit 2 (CCT2) by siRNA inhibits HIV-1 replication in HeLa P4/R5 cells
		HIV-1 virus replication	enhanced by expression of human gene	10594	PRPF8			18854154,	2016-07-26 14:53	Knockdown of PRP8 pre-mRNA processing factor 8 homolog (PRPF8) by siRNA inhibits the early stages of HIV-1 replication in 293T cells infected with VSV-G pseudotyped HIV-1
		HIV-1 virus replication	enhanced by expression of human gene	10595	ERN2			18976975,	2016-07-26 14:53	Knockdown of endoplasmic reticulum to nucleus signaling 2 (ERN2) by siRNA inhibits HIV-1 replication in HeLa P4/R5 cells
		HIV-1 virus replication	enhanced by expression of human gene	10602	CDC42EP3			18854154,	2016-07-26 14:53	Knockdown of CDC42 effector protein 3 (CDC42EP3) by siRNA inhibits the early stages of HIV-1 replication in 293T cells infected with VSV-G pseudotyped HIV-1
		HIV-1 virus replication	enhanced by expression of human gene	10605	PAIP1			19460752,	2016-07-26 14:53	Knockdown of poly(A) binding protein interacting protein 1 (PAIP1) by shRNA library screening inhibits HIV-1 replication in cultured Jurkat T-cells
		HIV-1 virus replication	enhanced by expression of human gene	10621	POLR3F			18187620,	2016-07-26 14:53	Knockdown of polymerase (RNA) III (DNA directed) polypeptide F (POLR3F) by siRNA inhibits HIV-1 replication in HeLa-derived TZM-bl cells
		HIV-1 virus replication	enhanced by expression of human gene	10637	LEFTY1			18187620,	2016-07-26 14:53	Knockdown of left-right determination factor 1 (LEFTY1) by siRNA inhibits HIV-1 replication in HeLa-derived TZM-bl cells
		HIV-1 virus replication	enhanced by expression of human gene	10645	CAMKK2			18976975,	2016-07-26 14:53	Knockdown of calcium/calmodulin-dependent protein kinase kinase 2, beta (CAMKK2) by siRNA inhibits HIV-1 replication in HeLa P4/R5 cells
		HIV-1 virus replication	enhanced by expression of human gene	10657	KHDRBS1			18854154,	2016-07-26 14:53	Knockdown of KH domain containing, RNA binding, signal transduction associated 1 (KHDRBS1) by siRNA inhibits the early stages of HIV-1 replication in 293T cells infected with VSV-G pseudotyped HIV-1
		HIV-1 virus replication	enhanced by expression of human gene	10665	C6orf10			19460752,	2016-07-26 14:53	Knockdown of chromosome 6 open reading frame 10 (C6orf10; TSBP) by shRNA library screening inhibits HIV-1 replication in cultured Jurkat T-cells
		HIV-1 virus replication	enhanced by expression of human gene	10669	CGREF1			18854154,	2016-07-26 14:53	Knockdown of cell growth regulator with EF-hand domain 1 (CGREF1) by siRNA inhibits the early stages of HIV-1 replication in 293T cells infected with VSV-G pseudotyped HIV-1
		HIV-1 virus replication	enhanced by expression of human gene	10699	CORIN			19460752,	2016-07-26 14:53	Knockdown of corin, serine peptidase (CORIN) by shRNA library screening inhibits HIV-1 replication in cultured Jurkat T-cells
		HIV-1 virus replication	enhanced by expression of human gene	10713	USP39			18976975,	2016-07-26 14:53	Knockdown of ubiquitin specific peptidase 39 (USP39) by siRNA inhibits HIV-1 replication in HeLa P4/R5 cells
		HIV-1 virus replication	enhanced by expression of human gene	10728	PTGES3			18854154,	2016-07-26 14:53	Knockdown of prostaglandin E synthase 3 (PTGES3) by siRNA inhibits the early stages of HIV-1 replication in 293T cells infected with VSV-G pseudotyped HIV-1
		HIV-1 virus replication	enhanced by expression of human gene	10732	TCFL5			18976975,	2016-07-26 14:53	Knockdown of transcription factor-like 5 (basic helix-loop-helix) (TCFL5) by siRNA inhibits HIV-1 replication in HeLa P4/R5 cells
		HIV-1 virus replication	enhanced by expression of human gene	10746	MAP3K2			20174665,	2016-07-26 14:53	Screening in Jurkat T-cells with a short-hairpin-RNA (shRNA) library identifies MAP3K2, a member of mitogen-activated protein kinase kinase family (serine/threonine protein kinase), is important for HIV-1 replication
		HIV-1 virus replication	enhanced by expression of human gene	10753	CAPN9			18976975,	2016-07-26 14:53	Knockdown of calpain 9 (CAPN9) by siRNA inhibits HIV-1 replication in HeLa P4/R5 cells
		HIV-1 virus replication	enhanced by expression of human gene	10762	NUP50			18854154,	2016-07-26 14:53	Knockdown of nucleoporin 50kDa (NUP50) by siRNA inhibits the early stages of HIV-1 replication in 293T cells infected with VSV-G pseudotyped HIV-1
		HIV-1 virus replication	enhanced by expression of human gene	10765	KDM5B			19460752,	2016-07-26 14:53	Knockdown of lysine (K)-specific demethylase 5B (KDM5B) by shRNA library screening inhibits HIV-1 replication in cultured Jurkat T-cells
		HIV-1 virus replication	enhanced by expression of human gene	10787	NCKAP1			18854154,	2016-07-26 14:53	Knockdown of NCK-associated protein 1 (NCKAP1) by siRNA inhibits the early stages of HIV-1 replication in 293T cells infected with VSV-G pseudotyped HIV-1
		HIV-1 virus replication	enhanced by expression of human gene	10799	RPP40			19460752,	2016-07-26 14:53	Knockdown of ribonuclease P/MRP 40kDa subunit (RPP40) by shRNA library screening inhibits HIV-1 replication in cultured Jurkat T-cells
		HIV-1 virus replication	enhanced by expression of human gene	10850	CCL27			19460752,	2016-07-26 14:53	Knockdown of chemokine (C-C motif) ligand 27 (CCL27; SCYA27) by shRNA library screening inhibits HIV-1 replication in cultured Jurkat T-cells
		HIV-1 virus replication	enhanced by expression of human gene	10856	RUVBL2			26211835,	2016-07-26 14:53	shRNA downregulation of RUVBL2 reduces the the infectivity of HIV-1 produced by HEK293T cells; RUVBL2 enhances HIV-1 infectivity
		HIV-1 virus replication	enhanced by expression of human gene	10858	CYP46A1			18976975,	2016-07-26 14:53	Knockdown of cytochrome P450, family 46, subfamily A, polypeptide 1 (CYP46A1) by siRNA inhibits HIV-1 replication in HeLa P4/R5 cells
		HIV-1 virus replication	enhanced by expression of human gene	10865	ARID5A			18854154,	2016-07-26 14:53	Knockdown of AT rich interactive domain 5A (ARID5A) by siRNA inhibits the early stages of HIV-1 replication in 293T cells infected with VSV-G pseudotyped HIV-1
		HIV-1 virus replication	enhanced by expression of human gene	10868	USP20			18976975,	2016-07-26 14:53	Knockdown of ubiquitin specific peptidase 20 (USP20) by siRNA inhibits HIV-1 replication in HeLa P4/R5 cells
		HIV-1 virus replication	enhanced by expression of human gene	10921	RNPS1			18854154,	2016-07-26 14:53	Knockdown of RNA binding protein S1, serine-rich domain (RNPS1) by siRNA inhibits the early stages of HIV-1 replication in 293T cells infected with VSV-G pseudotyped HIV-1
		HIV-1 virus replication	enhanced by expression of human gene	10923	SUB1			18854154,	2016-07-26 14:53	Knockdown of SUB1 homolog by siRNA inhibits the early stages of HIV-1 replication in 293T cells infected with VSV-G pseudotyped HIV-1
		HIV-1 virus replication	enhanced by expression of human gene	10928	RALBP1			18976975,	2016-07-26 14:53	Knockdown of ralA binding protein 1 (RALBP1) by siRNA inhibits HIV-1 replication in HeLa P4/R5 cells
		HIV-1 virus replication	enhanced by expression of human gene	10935	PRDX3			19460752,	2016-07-26 14:53	Knockdown of peroxiredoxin 3 (PRDX3; PRO1748) by shRNA library screening inhibits HIV-1 replication in cultured Jurkat T-cells
		HIV-1 virus replication	enhanced by expression of human gene	10939	AFG3L2			18854154,	2016-07-26 14:53	Knockdown of AFG3 ATPase family gene 3-like 2 (AFG3L2) by siRNA inhibits the early stages of HIV-1 replication in 293T cells infected with VSV-G pseudotyped HIV-1
		HIV-1 virus replication	enhanced by expression of human gene	10957	PNRC1			18187620,	2016-07-26 14:53	Knockdown of proline-rich nuclear receptor coactivator 1 (PNRC1) by siRNA inhibits HIV-1 replication in HeLa-derived TZM-bl cells
		HIV-1 virus replication	enhanced by expression of human gene	10959	TMED2			18187620,	2016-07-26 14:53	Knockdown of transmembrane emp24 domain trafficking protein 2 (TMED2) by siRNA inhibits HIV-1 replication in HeLa-derived TZM-bl cells
		HIV-1 virus replication	enhanced by expression of human gene	10960	LMAN2			18854154,	2016-07-26 14:53	Knockdown of lectin, mannose-binding 2 (LMAN2) by siRNA inhibits the early stages of HIV-1 replication in 293T cells infected with VSV-G pseudotyped HIV-1
		HIV-1 virus replication	enhanced by expression of human gene	10963	STIP1			18976975,	2016-07-26 14:53	Knockdown of stress-induced-phosphoprotein 1 (STIP1) by siRNA inhibits HIV-1 replication in HeLa P4/R5 cells
		HIV-1 virus replication	enhanced by expression of human gene	10992	SF3B2			18854154,	2016-07-26 14:53	Knockdown of splicing factor 3b, subunit 2 (SF3B2) by siRNA inhibits the early stages of HIV-1 replication in 293T cells infected with VSV-G pseudotyped HIV-1
		HIV-1 virus replication	enhanced by expression of human gene	11021	RAB35			18976975,	2016-07-26 14:53	Knockdown of RAB35, member RAS oncogene family by siRNA inhibits HIV-1 replication in HeLa P4/R5 cells
		HIV-1 virus replication	enhanced by expression of human gene	11052	CPSF6			26586435,	2017-09-12 10:58	HIV-1 CA binds CPSF6 to enhance nuclear entry
		HIV-1 virus replication	enhanced by expression of human gene	11056	DDX52			25701821,	2016-07-26 14:53	siRNA knockdown of DDX52 decreases intra- and extra-cellular HIV CA(p24) from HeLa cells transfected with env-deleted HIV-1 plasmid, a vesicular stomatitis virus glycoprotein plasmid and specific siRNA. Resulting HIV demonstrates decreased infectivity.
		HIV-1 virus replication	enhanced by expression of human gene	11065	UBE2C			18854154,	2016-07-26 14:53	Knockdown of ubiquitin-conjugating enzyme E2C (UBE2C) by siRNA inhibits the early stages of HIV-1 replication in 293T cells infected with VSV-G pseudotyped HIV-1
		HIV-1 virus replication	enhanced by expression of human gene	11076	TPPP			18854154,	2016-07-26 14:53	Knockdown of tubulin polymerization promoting protein (TPPP) by siRNA inhibits the early stages of HIV-1 replication in 293T cells infected with VSV-G pseudotyped HIV-1
		HIV-1 virus replication	enhanced by expression of human gene	11096	ADAMTS5			18976975,	2016-07-26 14:53	Knockdown of ADAM metallopeptidase with thrombospondin type 1 motif, 5 (ADAMTS5) by siRNA inhibits HIV-1 replication in HeLa P4/R5 cells
		HIV-1 virus replication	enhanced by expression of human gene	11105	PRDM7			18187620,	2016-07-26 14:53	Knockdown of PR domain containing 7 (PRDM7) by siRNA inhibits HIV-1 replication in HeLa-derived TZM-bl cells
		HIV-1 virus replication	enhanced by expression of human gene	11107	PRDM5			19460752,	2016-07-26 14:53	Knockdown of PR domain containing 5 (PRDM5) by shRNA library screening inhibits HIV-1 replication in cultured Jurkat T-cells
		HIV-1 virus replication	enhanced by expression of human gene	11113	CIT			27339686,	2017-09-12 10:58	HIV-1 replication is enhanced by CIT expression, which is dependent on NEDD4L expression as shown through siRNA knockdown of NEDD4L
		HIV-1 virus replication	enhanced by expression of human gene	11127	KIF3A			18854154,	2016-07-26 14:53	Knockdown of kinesin family member 3A (KIF3A) by siRNA inhibits the early stages of HIV-1 replication in 293T cells infected with VSV-G pseudotyped HIV-1
		HIV-1 virus replication	enhanced by expression of human gene	11128	POLR3A			18187620,	2016-07-26 14:53	Knockdown of polymerase (RNA) III (DNA directed) polypeptide A, (POLR3A) by siRNA inhibits HIV-1 replication in HeLa-derived TZM-bl cells
		HIV-1 virus replication	enhanced by expression of human gene	11144	DMC1			19460752,	2016-07-26 14:53	Knockdown of DMC1 dosage suppressor of mck1 homolog, meiosis-specific homologous recombination (DMC1) by shRNA library screening inhibits HIV-1 replication in cultured Jurkat T-cells
		HIV-1 virus replication	enhanced by expression of human gene	11165	NUDT3			18854154,	2016-07-26 14:53	Knockdown of nudix (nucleoside diphosphate linked moiety X)-type motif 3 (NUDT3) by siRNA inhibits the early stages of HIV-1 replication in 293T cells infected with VSV-G pseudotyped HIV-1
		HIV-1 virus replication	enhanced by expression of human gene	11177	BAZ1A			19460752,	2016-07-26 14:53	Knockdown of bromodomain adjacent to zinc finger domain, 1A (BAZ1A) by shRNA library screening inhibits HIV-1 replication in cultured Jurkat T-cells
		HIV-1 virus replication	enhanced by expression of human gene	11179	ZNF277			19460752,	2016-07-26 14:53	Knockdown of zinc finger protein 277 (ZNF277) by shRNA library screening inhibits HIV-1 replication in cultured Jurkat T-cells
		HIV-1 virus replication	enhanced by expression of human gene	11193	WBP4			18854154,	2016-07-26 14:53	Knockdown of WW domain binding protein 4 (formin binding protein 21, WBP4) by siRNA inhibits the early stages of HIV-1 replication in 293T cells infected with VSV-G pseudotyped HIV-1
		HIV-1 virus replication	enhanced by expression of human gene	11214	AKAP13			18854154,	2016-07-26 14:53	Knockdown of A kinase (PRKA) anchor protein 13 (AKAP13) by siRNA inhibits the early stages of HIV-1 replication in 293T cells infected with VSV-G pseudotyped HIV-1
		HIV-1 virus replication	enhanced by expression of human gene	11266	DUSP12			18854154,	2016-07-26 14:53	Knockdown of dual specificity phosphatase 12 (DUSP12) by siRNA inhibits the early stages of HIV-1 replication in 293T cells infected with VSV-G pseudotyped HIV-1
		HIV-1 virus replication	enhanced by expression of human gene	11267	SNF8			26268989,	2016-07-26 14:53	shRNA knockdown of SNF8 (ESCRT-II component) impairs intracellular and extracellular (supernatant) HIV-1 CA-p24 production when using VSV-pseudotyped virus; replication is enhanced by SNF8
		HIV-1 virus replication	enhanced by expression of human gene	11277	TREX1			19266025, 27184854	2017-09-12 10:58	SiRNA-mediated knockdown of one of the components of the SET complex, TREX1, inhibits HIV-1 infection with significantly reduced levels of integrated HIV-1 DNA and viral production in HeLa-CD4 cells, human cervicovaginal explants or humanized mice
		HIV-1 virus replication	enhanced by expression of human gene	11318	GPR182			18976975,	2016-07-26 14:53	Knockdown of G protein-coupled receptor 182 (GPR182) by siRNA inhibits HIV-1 replication in HeLa P4/R5 cells
		HIV-1 virus replication	enhanced by expression of human gene	11337	GABARAP			18976975,	2016-07-26 14:53	Knockdown of GABA(A) receptor-associated protein (GABARAP) by siRNA inhibits HIV-1 replication in HeLa P4/R5 cells
		HIV-1 virus replication	enhanced by expression of human gene	11345	GABARAPL2			18187620,	2016-07-26 14:53	Knockdown of GABA(A) receptor-associated protein-like 2 (GABARAPL2) by siRNA inhibits HIV-1 replication in HeLa-derived TZM-bl cells
		HIV-1 virus replication	enhanced by expression of human gene	22796	COG2			18187620,	2016-07-26 14:53	Knockdown of component of oligomeric golgi complex 2 (COG2) by siRNA inhibits HIV-1 replication in HeLa-derived TZM-bl cells
		HIV-1 virus replication	enhanced by expression of human gene	22800	RRAS2			19460752,	2016-07-26 14:53	Knockdown of related RAS viral (r-ras) oncogene homolog 2 (RRAS2) by shRNA library screening inhibits HIV-1 replication in cultured Jurkat T-cells
		HIV-1 virus replication	enhanced by expression of human gene	22802	CLCA4			19460752,	2016-07-26 14:53	Knockdown of chloride channel accessory 4 (CLCA4) by shRNA library screening inhibits HIV-1 replication in cultured Jurkat T-cells
		HIV-1 virus replication	enhanced by expression of human gene	22839	DLGAP4			18854154,	2016-07-26 14:53	Knockdown of discs, large (Drosophila) homolog-associated protein 4 (DLGAP4) by siRNA inhibits the early stages of HIV-1 replication in 293T cells infected with VSV-G pseudotyped HIV-1
		HIV-1 virus replication	enhanced by expression of human gene	22848	AAK1			18976975,	2016-07-26 14:53	Knockdown of AP2 associated kinase 1 (AAK1) by siRNA inhibits HIV-1 replication in HeLa P4/R5 cells
		HIV-1 virus replication	enhanced by expression of human gene	22861	NLRP1			18854154,	2016-07-26 14:53	Knockdown of NLR family, pyrin domain containing 1 (NLRP1) by siRNA inhibits the early stages of HIV-1 replication in 293T cells infected with VSV-G pseudotyped HIV-1
		HIV-1 virus replication	enhanced by expression of human gene	22863	ATG14			19460752,	2016-07-26 14:53	Knockdown of ATG14 autophagy related 14 homolog (S. cerevisiae, ATG14) by shRNA library screening inhibits HIV-1 replication in cultured Jurkat T-cells
		HIV-1 virus replication	enhanced by expression of human gene	22876	INPP5F			19460752,	2016-07-26 14:53	Knockdown of inositol polyphosphate-5-phosphatase F (INPP5F) by shRNA library screening inhibits HIV-1 replication in cultured Jurkat T-cells
		HIV-1 virus replication	enhanced by expression of human gene	22878	TRAPPC8			18187620,	2016-07-26 14:53	Knockdown of trafficking protein particle complex 8 (TRAPPC8) by siRNA inhibits HIV-1 replication in HeLa-derived TZM-bl cells
		HIV-1 virus replication	enhanced by expression of human gene	22881	ANKRD6			18187620,	2016-07-26 14:53	Knockdown of ankyrin repeat domain 6 (ANKRD6) by siRNA inhibits HIV-1 replication in HeLa-derived TZM-bl cells
		HIV-1 virus replication	enhanced by expression of human gene	22893	BAHD1			18187620,	2016-07-26 14:53	Knockdown of bromo adjacent homology domain containing 1 (BAHD1) by siRNA inhibits HIV-1 replication in HeLa-derived TZM-bl cells
		HIV-1 virus replication	enhanced by expression of human gene	22938	SNW1			18854154,	2016-07-26 14:53	Knockdown of SNW domain containing 1 (SNW1) by siRNA inhibits the early stages of HIV-1 replication in 293T cells infected with VSV-G pseudotyped HIV-1
		HIV-1 virus replication	enhanced by expression of human gene	22978	NT5C2			18976975,	2016-07-26 14:53	Knockdown of 5'-nucleotidase, cytosolic II (NT5C2) by siRNA inhibits HIV-1 replication in HeLa P4/R5 cells
		HIV-1 virus replication	enhanced by expression of human gene	23013	SPEN			18854154,	2016-07-26 14:53	Knockdown of spen homolog, transcriptional regulator (Drosophila, SPEN) by siRNA inhibits the early stages of HIV-1 replication in 293T cells infected with VSV-G pseudotyped HIV-1
		HIV-1 virus replication	enhanced by expression of human gene	23014	FBXO21			18187620,	2016-07-26 14:53	Knockdown of F-box protein 21 (FBXO21) by siRNA inhibits HIV-1 replication in HeLa-derived TZM-bl cells
		HIV-1 virus replication	enhanced by expression of human gene	23036	ZNF292			18854154,	2016-07-26 14:53	Knockdown of zinc finger protein 292 (ZNF292) by siRNA inhibits the early stages of HIV-1 replication in 293T cells infected with VSV-G pseudotyped HIV-1
		HIV-1 virus replication	enhanced by expression of human gene	23038	WDTC1			18187620,	2016-07-26 14:53	Knockdown of WD and tetratricopeptide repeats 1 (WDTC1) by siRNA inhibits HIV-1 replication in HeLa-derived TZM-bl cells
		HIV-1 virus replication	enhanced by expression of human gene	23047	PDS5B			19460752,	2016-07-26 14:53	Knockdown of PDS5, regulator of cohesion maintenance, homolog B (S. cerevisiae, PDS5B) by shRNA library screening inhibits HIV-1 replication in cultured Jurkat T-cells
		HIV-1 virus replication	enhanced by expression of human gene	23054	NCOA6			18854154,	2016-07-26 14:53	Knockdown of nuclear receptor coactivator 6 (NCOA6) by siRNA inhibits the early stages of HIV-1 replication in 293T cells infected with VSV-G pseudotyped HIV-1
		HIV-1 virus replication	enhanced by expression of human gene	23067	SETD1B			18854154,	2016-07-26 14:53	Knockdown of SET domain containing 1B (SETD1B) by siRNA inhibits the early stages of HIV-1 replication in 293T cells infected with VSV-G pseudotyped HIV-1
		HIV-1 virus replication	enhanced by expression of human gene	23086	EXPH5			25940347,	2016-07-26 14:53	Silencing of SLAC2B by shRNA inhibits HIV-1 replication in Jurkat cells
		HIV-1 virus replication	enhanced by expression of human gene	23117	NPIPB3			19460752,	2016-07-26 14:53	Knockdown of nuclear pore complex interacting protein-like 3 (NPIPL3; KIAA0220L) by shRNA library screening inhibits HIV-1 replication in cultured Jurkat T-cells
		HIV-1 virus replication	enhanced by expression of human gene	23118	TAB2			19460752,	2016-07-26 14:53	Knockdown of TGF-beta activated kinase 1/MAP3K7 binding protein 2 (TAB2; MAP3K7IP2) by shRNA library screening inhibits HIV-1 replication in cultured Jurkat T-cells
		HIV-1 virus replication	enhanced by expression of human gene	23166	STAB1			18854154,	2016-07-26 14:53	Knockdown of stabilin 1 (STAB1) by siRNA inhibits the early stages of HIV-1 replication in 293T cells infected with VSV-G pseudotyped HIV-1
		HIV-1 virus replication	enhanced by expression of human gene	23174	ZCCHC14			19460752,	2016-07-26 14:53	Knockdown of zinc finger, CCHC domain containing 14 (ZCCHC14) by shRNA library screening inhibits HIV-1 replication in cultured Jurkat T-cells
		HIV-1 virus replication	enhanced by expression of human gene	23176	SEPT8			18187620,	2016-07-26 14:53	Knockdown of septin 8 (SEPT8) by siRNA inhibits HIV-1 replication in HeLa-derived TZM-bl cells
		HIV-1 virus replication	enhanced by expression of human gene	23177	CEP68			18854154,	2016-07-26 14:53	Knockdown of centrosomal protein 68kDa (CEP68) by siRNA inhibits the early stages of HIV-1 replication in 293T cells infected with VSV-G pseudotyped HIV-1
		HIV-1 virus replication	enhanced by expression of human gene	23193	GANAB			18854154,	2016-07-26 14:53	Knockdown of glucosidase, alpha; neutral AB (GANAB) by siRNA inhibits the early stages of HIV-1 replication in 293T cells infected with VSV-G pseudotyped HIV-1
		HIV-1 virus replication	enhanced by expression of human gene	23195	MDN1			18187620,	2016-07-26 14:53	Knockdown of MDN1, midasin homolog by siRNA inhibits HIV-1 replication in HeLa-derived TZM-bl cells
		HIV-1 virus replication	enhanced by expression of human gene	23207	PLEKHM2			19460752,	2016-07-26 14:53	Knockdown of pleckstrin homology domain containing, family M (with RUN domain) member 2 (PLEKHM2) by shRNA library screening inhibits HIV-1 replication in cultured Jurkat T-cells
		HIV-1 virus replication	enhanced by expression of human gene	23218	NBEAL2			18976975,	2016-07-26 14:53	Knockdown of neurobeachin-like 2 (NBEAL2) by siRNA inhibits HIV-1 replication in HeLa P4/R5 cells
		HIV-1 virus replication	enhanced by expression of human gene	23220	DTX4			18976975,	2016-07-26 14:53	Knockdown of deltex homolog 4 (DTX4) by siRNA inhibits HIV-1 replication in HeLa P4/R5 cells
		HIV-1 virus replication	enhanced by expression of human gene	23240	TMEM131L			18976975,	2016-07-26 14:53	Knockdown of KIAA0922 by siRNA inhibits HIV-1 replication in HeLa P4/R5 cells
		HIV-1 virus replication	enhanced by expression of human gene	23252	OTUD3			18187620,	2016-07-26 14:53	Knockdown of OTU domain containing 3 (OTUD3) by siRNA inhibits HIV-1 replication in HeLa-derived TZM-bl cells
		HIV-1 virus replication	enhanced by expression of human gene	23256	SCFD1			18187620,	2016-07-26 14:53	Knockdown of sec1 family domain containing 1 (SCFD1) by siRNA inhibits HIV-1 replication in HeLa-derived TZM-bl cells
		HIV-1 virus replication	enhanced by expression of human gene	23264	ZC3H7B			18854154,	2016-07-26 14:53	Knockdown of zinc finger CCCH-type containing 7B (ZC3H7B) by siRNA inhibits the early stages of HIV-1 replication in 293T cells infected with VSV-G pseudotyped HIV-1
		HIV-1 virus replication	enhanced by expression of human gene	23272	FAM208A			19460752,	2016-07-26 14:53	Knockdown of family with sequence similarity 208, member A (FAM208A; C3orf63) by shRNA library screening inhibits HIV-1 replication in cultured Jurkat T-cells
		HIV-1 virus replication	enhanced by expression of human gene	23279	NUP160			18187620,	2016-07-26 14:53	Knockdown of nucleoporin 160kDa (NUP160) by siRNA inhibits HIV-1 replication in HeLa-derived TZM-bl cells
		HIV-1 virus replication	enhanced by expression of human gene	23291	FBXW11			18187620,	2016-07-26 14:53	Knockdown of F-box and WD repeat domain containing 11 (FBXW11) by siRNA inhibits HIV-1 replication in HeLa-derived TZM-bl cells
		HIV-1 virus replication	enhanced by expression of human gene	23299	BICD2			18976975,	2016-07-26 14:53	Knockdown of bicaudal D homolog 2 (BICD2) by siRNA inhibits HIV-1 replication in HeLa P4/R5 cells
		HIV-1 virus replication	enhanced by expression of human gene	23300	ATMIN			18854154,	2016-07-26 14:53	Knockdown of ATM interactor (ATMIN) by siRNA inhibits the early stages of HIV-1 replication in 293T cells infected with VSV-G pseudotyped HIV-1
		HIV-1 virus replication	enhanced by expression of human gene	23302	WSCD1			19460752,	2016-07-26 14:53	Knockdown of WSC domain containing 1 (WSCD1) by shRNA library screening inhibits HIV-1 replication in cultured Jurkat T-cells
		HIV-1 virus replication	enhanced by expression of human gene	23305	ACSL6			19460752,	2016-07-26 14:53	Knockdown of acyl-CoA synthetase long-chain family member 6 (ACSL6) by shRNA library screening inhibits HIV-1 replication in cultured Jurkat T-cells
		HIV-1 virus replication	enhanced by expression of human gene	23324	MAN2B2			19460752,	2016-07-26 14:53	Knockdown of mannosidase, alpha, class 2B, member 2 (MAN2B2) by shRNA library screening inhibits HIV-1 replication in cultured Jurkat T-cells
		HIV-1 virus replication	enhanced by expression of human gene	23352	UBR4			19460752,	2016-07-26 14:53	Knockdown of ubiquitin protein ligase E3 component n-recognin 4 (UBR4) by shRNA library screening inhibits HIV-1 replication in cultured Jurkat T-cells
		HIV-1 virus replication	enhanced by expression of human gene	23365	ARHGEF12			18187620,	2016-07-26 14:53	Knockdown of Rho guanine nucleotide exchange factor 12 (ARHGEF12) by siRNA inhibits HIV-1 replication in HeLa-derived TZM-bl cells
		HIV-1 virus replication	enhanced by expression of human gene	23396	PIP5K1C			18187620,	2016-07-26 14:53	Knockdown of phosphatidylinositol-4-phosphate 5-kinase, type I, gamma (PIP5K1C) by siRNA inhibits HIV-1 replication in HeLa-derived TZM-bl cells
		HIV-1 virus replication	enhanced by expression of human gene	23404	EXOSC2			19460752,	2016-07-26 14:53	Knockdown of exosome component 2 (EXOSC2; RRP4) by shRNA library screening inhibits HIV-1 replication in cultured Jurkat T-cells
		HIV-1 virus replication	enhanced by expression of human gene	23405	DICER1			19460752,	2016-07-26 14:53	Knockdown of dicer 1, ribonuclease type III (DICER1) by shRNA library screening inhibits HIV-1 replication in cultured Jurkat T-cells
		HIV-1 virus replication	enhanced by expression of human gene	23451	SF3B1			18854154,	2016-07-26 14:53	Knockdown of splicing factor 3b, subunit 1 (SF3B1) by siRNA inhibits the early stages of HIV-1 replication in 293T cells infected with VSV-G pseudotyped HIV-1
		HIV-1 virus replication	enhanced by expression of human gene	23469	PHF3			18187620,	2016-07-26 14:53	Knockdown of PHD finger protein 3 (PHF3) by siRNA inhibits HIV-1 replication in HeLa-derived TZM-bl cells
		HIV-1 virus replication	enhanced by expression of human gene	23474	ETHE1			18187620,	2016-07-26 14:53	Knockdown of ethylmalonic encephalopathy 1 (ETHE1) by siRNA inhibits HIV-1 replication in HeLa-derived TZM-bl cells
		HIV-1 virus replication	enhanced by expression of human gene	23480	SEC61G			18976975,	2016-07-26 14:53	Knockdown of Sec61 gamma subunit (SEC61G) by siRNA inhibits HIV-1 replication in HeLa P4/R5 cells
		HIV-1 virus replication	enhanced by expression of human gene	23483	TGDS			18976975,	2016-07-26 14:53	Knockdown of TDP-glucose 4,6-dehydratase (TGDS) by siRNA inhibits HIV-1 replication in HeLa P4/R5 cells
		HIV-1 virus replication	enhanced by expression of human gene	23518	R3HDM1			18854154,	2016-07-26 14:53	Knockdown of R3H domain containing 1 (R3HDM1) by siRNA inhibits the early stages of HIV-1 replication in 293T cells infected with VSV-G pseudotyped HIV-1
		HIV-1 virus replication	enhanced by expression of human gene	23534	TNPO3			18854154, 22928108, 23414560, 23622145	2016-07-26 14:53	Knockdown of transportin 3 (TNPO3) by siRNA inhibits the early stages of HIV-1 replication in 293T cells infected with VSV-G pseudotyped HIV-1
		HIV-1 virus replication	enhanced by expression of human gene	23534	TNPO3			18187620, 22895508, 22928108, 26586435	2017-09-12 10:58	Knockdown of transportin 3 (TNPO3) by siRNA inhibits HIV-1 replication in HeLa-derived TZM-bl cells
		HIV-1 virus replication	enhanced by expression of human gene	23534	TNPO3			26109731,	2017-09-12 10:58	shRNA knockdown of TNPO3 renders cells less permissive to HIV-1 WT; HIV-1 is enhanced by TNPO3
		HIV-1 virus replication	enhanced by expression of human gene	23538	OR52A1			18976975,	2016-07-26 14:53	Knockdown of olfactory receptor, family 52, subfamily A, member 1 (OR52A1) by siRNA inhibits HIV-1 replication in HeLa P4/R5 cells
		HIV-1 virus replication	enhanced by expression of human gene	23560	GTPBP4			19460752,	2016-07-26 14:53	Knockdown of GTP binding protein 4 (GTPBP4) by shRNA library screening inhibits HIV-1 replication in cultured Jurkat T-cells
		HIV-1 virus replication	enhanced by expression of human gene	23566	LPAR3			19460752,	2016-07-26 14:53	Knockdown of lysophosphatidic acid receptor 3 (LPAR3) by shRNA library screening inhibits HIV-1 replication in cultured Jurkat T-cells
		HIV-1 virus replication	enhanced by expression of human gene	23588	KLHDC2			18187620,	2016-07-26 14:53	Knockdown of kelch domain containing 2 (KLHDC2) by siRNA inhibits HIV-1 replication in HeLa-derived TZM-bl cells
		HIV-1 virus replication	enhanced by expression of human gene	23590	PDSS1			18976975,	2016-07-26 14:53	Knockdown of prenyl (decaprenyl) diphosphate synthase, subunit 1 (PDSS1) by siRNA inhibits HIV-1 replication in HeLa P4/R5 cells
		HIV-1 virus replication	enhanced by expression of human gene	23593	HEBP2			19460752,	2016-07-26 14:53	Knockdown of heme binding protein 2 (HEBP2) by shRNA library screening inhibits HIV-1 replication in cultured Jurkat T-cells
		HIV-1 virus replication	enhanced by expression of human gene	23604	DAPK2			18976975,	2016-07-26 14:53	Knockdown of death-associated protein kinase 2 (DAPK2) by siRNA inhibits HIV-1 replication in HeLa P4/R5 cells
		HIV-1 virus replication	enhanced by expression of human gene	23609	MKRN2			18187620,	2016-07-26 14:53	Knockdown of makorin ring finger protein 2 (MKRN2) by siRNA inhibits HIV-1 replication in HeLa-derived TZM-bl cells
		HIV-1 virus replication	enhanced by expression of human gene	23636	NUP62			18854154,	2016-07-26 14:53	Knockdown of nucleoporin 62kDa (NUP62) by siRNA inhibits the early stages of HIV-1 replication in 293T cells infected with VSV-G pseudotyped HIV-1
		HIV-1 virus replication	enhanced by expression of human gene	23636	NUP62			22308026,	2016-07-26 14:53	Knockdown of nucleoporin 62kDa (NUP62) by shRNA inhibits HIV-1 infection by reducing viral DNA integration in CD4+ C8166 T cells and macrophages
		HIV-1 virus replication	enhanced by expression of human gene	23650	TRIM29			18854154,	2016-07-26 14:53	Knockdown of tripartite motif containing 29 (TRIM29) by siRNA inhibits the early stages of HIV-1 replication in 293T cells infected with VSV-G pseudotyped HIV-1
		HIV-1 virus replication	enhanced by expression of human gene	23742	NPAP1			18976975,	2016-07-26 14:53	Knockdown of chromosome 15 open reading frame 2 (C15orf2) by siRNA inhibits HIV-1 replication in HeLa P4/R5 cells
		HIV-1 virus replication	enhanced by expression of human gene	23774	BRD1			19460752,	2016-07-26 14:53	Knockdown of bromodomain containing 1 (BRD1) by shRNA library screening inhibits HIV-1 replication in cultured Jurkat T-cells
		HIV-1 virus replication	enhanced by expression of human gene	24148	PRPF6			18854154,	2016-07-26 14:53	Knockdown of PRP6 pre-mRNA processing factor 6 homolog (S. cerevisiae, PRPF6) by siRNA inhibits the early stages of HIV-1 replication in 293T cells infected with VSV-G pseudotyped HIV-1
		HIV-1 virus replication	enhanced by expression of human gene	25791	NGEF			18976975,	2016-07-26 14:53	Knockdown of neuronal guanine nucleotide exchange factor (NGEF) by siRNA inhibits HIV-1 replication in HeLa P4/R5 cells
		HIV-1 virus replication	enhanced by expression of human gene	25813	SAMM50			18854154,	2016-07-26 14:53	Knockdown of sorting and assembly machinery component 50 homolog (S. cerevisiae, SAMM50) by siRNA inhibits the early stages of HIV-1 replication in 293T cells infected with VSV-G pseudotyped HIV-1
		HIV-1 virus replication	enhanced by expression of human gene	25825	BACE2			18976975,	2016-07-26 14:53	Knockdown of beta-site APP-cleaving enzyme 2 (BACE2) by siRNA inhibits HIV-1 replication in HeLa P4/R5 cells
		HIV-1 virus replication	enhanced by expression of human gene	25839	COG4			18187620,	2016-07-26 14:53	Knockdown of component of oligomeric golgi complex 4 (COG4) by siRNA inhibits HIV-1 replication in HeLa-derived TZM-bl cells
		HIV-1 virus replication	enhanced by expression of human gene	25854	FAM149A			19460752,	2016-07-26 14:53	Knockdown of family with sequence similarity 149, member A (FAM149A) by shRNA library screening inhibits HIV-1 replication in cultured Jurkat T-cells
		HIV-1 virus replication	enhanced by expression of human gene	25893	TRIM58			18187620,	2016-07-26 14:53	Knockdown of tripartite motif containing 58 (TRIM58) by siRNA inhibits HIV-1 replication in HeLa-derived TZM-bl cells
		HIV-1 virus replication	enhanced by expression of human gene	25896	INTS7			18187620,	2016-07-26 14:53	Knockdown of integrator complex subunit 7 (INTS7) by siRNA inhibits HIV-1 replication in HeLa-derived TZM-bl cells
		HIV-1 virus replication	enhanced by expression of human gene	25903	OLFML2B			18976975,	2016-07-26 14:53	Knockdown of olfactomedin-like 2B (OLFML2B) by siRNA inhibits HIV-1 replication in HeLa P4/R5 cells
		HIV-1 virus replication	enhanced by expression of human gene	25909	AHCTF1			18854154,	2016-07-26 14:53	Knockdown of AT hook containing transcription factor 1 (AHCTF1) by siRNA inhibits the early stages of HIV-1 replication in 293T cells infected with VSV-G pseudotyped HIV-1
		HIV-1 virus replication	enhanced by expression of human gene	25915	NDUFAF3			18854154,	2016-07-26 14:53	Knockdown of NADH dehydrogenase (ubiquinone) 1 alpha subcomplex, assembly factor 3 (NDUFAF3) by siRNA inhibits the early stages of HIV-1 replication in 293T cells infected with VSV-G pseudotyped HIV-1
		HIV-1 virus replication	enhanced by expression of human gene	25937	WWTR1			19460752,	2016-07-26 14:53	Knockdown of WW domain containing transcription regulator 1 (WWTR1; TAZ) by shRNA library screening inhibits HIV-1 replication in cultured Jurkat T-cells
		HIV-1 virus replication	enhanced by expression of human gene	25998	IBTK			19460752,	2016-07-26 14:53	Knockdown of inhibitor of Bruton agammaglobulinemia tyrosine kinase (IBTK) by shRNA library screening inhibits HIV-1 replication in cultured Jurkat T-cells
		HIV-1 virus replication	enhanced by expression of human gene	25999	CLIP3			18854154,	2016-07-26 14:53	Knockdown of CAP-GLY domain containing linker protein 3 (CLIP3) by siRNA inhibits the early stages of HIV-1 replication in 293T cells infected with VSV-G pseudotyped HIV-1
		HIV-1 virus replication	enhanced by expression of human gene	26003	GORASP2			18976975,	2016-07-26 14:53	Knockdown of golgi reassembly stacking protein 2 (GORASP2) by siRNA inhibits HIV-1 replication in HeLa P4/R5 cells
		HIV-1 virus replication	enhanced by expression of human gene	26010	SPATS2L			18187620,	2016-07-26 14:53	Knockdown of discs, large (Drosophila) homolog-associated protein 1 (DLGAP1; LOC26010) by siRNA inhibits HIV-1 replication in HeLa-derived TZM-bl cells
		HIV-1 virus replication	enhanced by expression of human gene	26031	OSBPL3			18854154,	2016-07-26 14:53	Knockdown of oxysterol binding protein-like 3 (OSBPL3) by siRNA inhibits the early stages of HIV-1 replication in 293T cells infected with VSV-G pseudotyped HIV-1
		HIV-1 virus replication	enhanced by expression of human gene	26052	DNM3			25496667,	2016-07-26 14:53	Knockdown of DNM3 by shRNA significantly inhibits HIV-1 replication in CD4+ T-cells
		HIV-1 virus replication	enhanced by expression of human gene	26057	ANKRD17			19460752,	2016-07-26 14:53	Knockdown of ankyrin repeat domain 17 (ANKRD17) by shRNA library screening inhibits HIV-1 replication in cultured Jurkat T-cells
		HIV-1 virus replication	enhanced by expression of human gene	26091	HERC4			19460752,	2016-07-26 14:53	Knockdown of HECT and RLD domain containing E3 ubiquitin protein ligase 4 (HERC4) by shRNA library screening inhibits HIV-1 replication in cultured Jurkat T-cells
		HIV-1 virus replication	enhanced by expression of human gene	26130	GAPVD1			18187620,	2016-07-26 14:53	Knockdown of GTPase activating protein and VPS9 domains 1 (GAPVD1) by siRNA inhibits HIV-1 replication in HeLa-derived TZM-bl cells
		HIV-1 virus replication	enhanced by expression of human gene	26156	RSL1D1			18187620,	2016-07-26 14:53	Knockdown of ribosomal L1 domain containing 1 (RSL1D1) by siRNA inhibits HIV-1 replication in HeLa-derived TZM-bl cells
		HIV-1 virus replication	enhanced by expression of human gene	26230	TIAM2			18187620,	2016-07-26 14:53	Knockdown of T-cell lymphoma invasion and metastasis 2 (TIAM2) by siRNA inhibits HIV-1 replication in HeLa-derived TZM-bl cells
		HIV-1 virus replication	enhanced by expression of human gene	26275	HIBCH			18187620,	2016-07-26 14:53	Knockdown of 3-hydroxyisobutyryl-CoA hydrolase (HIBCH) by siRNA inhibits HIV-1 replication in HeLa-derived TZM-bl cells
		HIV-1 virus replication	enhanced by expression of human gene	26509	MYOF			18854154,	2016-07-26 14:53	Knockdown of myoferlin (MYOF; FER1L3) by siRNA inhibits the early stages of HIV-1 replication in 293T cells infected with VSV-G pseudotyped HIV-1
		HIV-1 virus replication	enhanced by expression of human gene	26512	INTS6			18854154,	2016-07-26 14:53	Knockdown of integrator complex subunit 6 (INTS6) by siRNA inhibits the early stages of HIV-1 replication in 293T cells infected with VSV-G pseudotyped HIV-1
		HIV-1 virus replication	enhanced by expression of human gene	26532	OR10H3			19460752,	2016-07-26 14:53	Knockdown of olfactory receptor, family 10, subfamily H, member 3 (OR10H3) by shRNA library screening inhibits HIV-1 replication in cultured Jurkat T-cells
		HIV-1 virus replication	enhanced by expression of human gene	26576	SRPK3			18976975,	2016-07-26 14:53	Knockdown of SRSF protein kinase 3 (SRPK3) by siRNA inhibits HIV-1 replication in HeLa P4/R5 cells
		HIV-1 virus replication	enhanced by expression of human gene	26692	OR2W1			19460752,	2016-07-26 14:53	Knockdown of olfactory receptor, family 2, subfamily W, member 1 (OR2W1) by shRNA library screening inhibits HIV-1 replication in cultured Jurkat T-cells
		HIV-1 virus replication	enhanced by expression of human gene	26973	CHORDC1			18854154,	2016-07-26 14:53	Knockdown of cysteine and histidine-rich domain (CHORD) containing 1 (CHORDC1) by siRNA inhibits the early stages of HIV-1 replication in 293T cells infected with VSV-G pseudotyped HIV-1
		HIV-1 virus replication	enhanced by expression of human gene	27010	TPK1			19460752,	2016-07-26 14:53	Knockdown of thiamin pyrophosphokinase 1 (TPK1) by shRNA library screening inhibits HIV-1 replication in cultured Jurkat T-cells
		HIV-1 virus replication	enhanced by expression of human gene	27031	NPHP3			18854154,	2016-07-26 14:53	Knockdown of nephronophthisis 3 (NPHP3) by siRNA inhibits the early stages of HIV-1 replication in 293T cells infected with VSV-G pseudotyped HIV-1
		HIV-1 virus replication	enhanced by expression of human gene	27063	ANKRD1			18976975,	2016-07-26 14:53	Knockdown of ankyrin repeat domain 1 (ANKRD1) by siRNA inhibits HIV-1 replication in HeLa P4/R5 cells
		HIV-1 virus replication	enhanced by expression of human gene	27183	VPS4A			18976975,	2016-07-26 14:53	Knockdown of vacuolar protein sorting 4 homolog A (VPS4A) by siRNA inhibits HIV-1 replication in HeLa P4/R5 cells
		HIV-1 virus replication	enhanced by expression of human gene	27243	CHMP2A			19460752,	2016-07-26 14:53	Knockdown of charged multivesicular body protein 2A (CHMP2A) by shRNA library screening inhibits HIV-1 replication in cultured Jurkat T-cells
		HIV-1 virus replication	enhanced by expression of human gene	27249	MMADHC			18187620,	2016-07-26 14:53	Knockdown of methylmalonic aciduria (cobalamin deficiency) cblD type, with homocystinuria (MMADHC; C2orf25) by siRNA inhibits HIV-1 replication in HeLa-derived TZM-bl cells
		HIV-1 virus replication	enhanced by expression of human gene	27258	LSM3			18187620,	2016-07-26 14:53	Knockdown of LSM3 homolog, U6 small nuclear RNA associated (LSM3) by siRNA inhibits HIV-1 replication in HeLa-derived TZM-bl cells
		HIV-1 virus replication	enhanced by expression of human gene	27289	RND1			18976975,	2016-07-26 14:53	Knockdown of Rho family GTPase 1 (RND1) by siRNA inhibits HIV-1 replication in HeLa P4/R5 cells
		HIV-1 virus replication	enhanced by expression of human gene	27292	DIMT1			18187620,	2016-07-26 14:53	Knockdown of DIM1 dimethyladenosine transferase 1 homolog (DIMT1) by siRNA inhibits HIV-1 replication in HeLa-derived TZM-bl cells
		HIV-1 virus replication	enhanced by expression of human gene	27315	PGAP2			19460752,	2016-07-26 14:53	Knockdown of post-GPI attachment to proteins 2 (PGAP2) by shRNA library screening inhibits HIV-1 replication in cultured Jurkat T-cells
		HIV-1 virus replication	enhanced by expression of human gene	27336	HTATSF1			18187620, 23153325	2016-07-26 14:53	Knockdown of HIV-1 Tat specific factor 1 (HTATSF1) by siRNA inhibits HIV-1 replication in HeLa-derived TZM-bl cells and in CD4+ SupT1 cells
		HIV-1 virus replication	enhanced by expression of human gene	27433	TOR2A			18187620,	2016-07-26 14:53	Knockdown of torsin family 2, member A (TOR2A) by siRNA inhibits HIV-1 replication in HeLa-derived TZM-bl cells
		HIV-1 virus replication	enhanced by expression of human gene	28956	LAMTOR2			18976975,	2016-07-26 14:53	Knockdown of late endosomal/lysosomal adaptor, MAPK and MTOR activator 2 (LAMTOR2) by siRNA inhibits HIV-1 replication in HeLa P4/R5 cells
		HIV-1 virus replication	enhanced by expression of human gene	28965	SLC27A6			18976975,	2016-07-26 14:53	Knockdown of solute carrier family 27 (fatty acid transporter), member 6 (SLC27A6) by siRNA inhibits HIV-1 replication in HeLa P4/R5 cells
		HIV-1 virus replication	enhanced by expression of human gene	29062	WDR91			19460752,	2016-07-26 14:53	Knockdown of WD repeat domain 91 (WDR91; HSPC049) by shRNA library screening inhibits HIV-1 replication in cultured Jurkat T-cells
		HIV-1 virus replication	enhanced by expression of human gene	29079	MED4			18976975,	2016-07-26 14:53	Knockdown of mediator complex subunit 4 (MED4) by siRNA inhibits HIV-1 replication in HeLa P4/R5 cells
		HIV-1 virus replication	enhanced by expression of human gene	29079	MED4			18187620,	2016-07-26 14:53	Knockdown of mediator complex subunit 4 (MED4) by siRNA inhibits HIV-1 replication in HeLa-derived TZM-bl cells
		HIV-1 virus replication	enhanced by expression of human gene	29101	SSU72			18976975,	2016-07-26 14:53	Knockdown of SSU72 RNA polymerase II CTD phosphatase homolog by siRNA inhibits HIV-1 replication in HeLa P4/R5 cells
		HIV-1 virus replication	enhanced by expression of human gene	29115	SAP30BP			18854154,	2016-07-26 14:53	Knockdown of SAP30 binding protein (SAP30BP) by siRNA inhibits the early stages of HIV-1 replication in 293T cells infected with VSV-G pseudotyped HIV-1
		HIV-1 virus replication	enhanced by expression of human gene	29127	RACGAP1			19460752,	2016-07-26 14:53	Knockdown of Rac GTPase activating protein 1 (RACGAP1) by shRNA library screening inhibits HIV-1 replication in cultured Jurkat T-cells
		HIV-1 virus replication	enhanced by expression of human gene	29780	PARVB			18976975,	2016-07-26 14:53	Knockdown of parvin, beta (PARVB) by siRNA inhibits HIV-1 replication in HeLa P4/R5 cells
		HIV-1 virus replication	enhanced by expression of human gene	29803	REPIN1			18854154,	2016-07-26 14:53	Knockdown of replication initiator 1 (REPIN1) by siRNA inhibits the early stages of HIV-1 replication in 293T cells infected with VSV-G pseudotyped HIV-1
		HIV-1 virus replication	enhanced by expression of human gene	29882	ANAPC2			18854154,	2016-07-26 14:53	Knockdown of anaphase promoting complex subunit 2 (ANAPC2) by siRNA inhibits the early stages of HIV-1 replication in 293T cells infected with VSV-G pseudotyped HIV-1
		HIV-1 virus replication	enhanced by expression of human gene	29882	ANAPC2			18976975,	2016-07-26 14:53	Knockdown of anaphase promoting complex subunit 2 (ANAPC2) by siRNA inhibits HIV-1 replication in HeLa P4/R5 cells
		HIV-1 virus replication	enhanced by expression of human gene	29887	SNX10			19460752,	2016-07-26 14:53	Knockdown of sorting nexin 10 (SNX10) by shRNA library screening inhibits HIV-1 replication in cultured Jurkat T-cells
		HIV-1 virus replication	enhanced by expression of human gene	29959	NRBP1			18976975,	2016-07-26 14:53	Knockdown of nuclear receptor binding protein 1 (NRBP1) by siRNA inhibits HIV-1 replication in HeLa P4/R5 cells
		HIV-1 virus replication	enhanced by expression of human gene	29978	UBQLN2			18976975,	2016-07-26 14:53	Knockdown of ubiquilin 2 (UBQLN2) by siRNA inhibits HIV-1 replication in HeLa P4/R5 cells
		HIV-1 virus replication	enhanced by expression of human gene	29984	RHOD			18976975,	2016-07-26 14:53	Knockdown of ras homolog family member D (RHOD) by siRNA inhibits HIV-1 replication in HeLa P4/R5 cells
		HIV-1 virus replication	enhanced by expression of human gene	30818	KCNIP3			18187620,	2016-07-26 14:53	Knockdown of Kv channel interacting protein 3, calsenilin (KCNIP3) by siRNA inhibits HIV-1 replication in HeLa-derived TZM-bl cells
		HIV-1 virus replication	enhanced by expression of human gene	30834	ZNRD1			18187620, 20192730	2016-07-26 14:53	Knockdown of zinc ribbon domain containing 1 (ZNRD1) by siRNA inhibits HIV-1 replication in HeLa-derived TZM-bl cells
		HIV-1 virus replication	enhanced by expression of human gene	30835	CD209			19460752, 24928041	2016-07-26 14:53	Knockdown of DC-SIGN (CD209) by shRNA library screening inhibits HIV-1 replication in cultured Jurkat T-cells
		HIV-1 virus replication	enhanced by expression of human gene	43849	KLK12			18976975,	2016-07-26 14:53	Knockdown of kallikrein-related peptidase 12 (KLK12) by siRNA inhibits HIV-1 replication in HeLa P4/R5 cells
		HIV-1 virus replication	enhanced by expression of human gene	50618	ITSN2			19460752,	2016-07-26 14:53	Knockdown of intersectin 2 (ITSN2; SH3P18) by shRNA library screening inhibits HIV-1 replication in cultured Jurkat T-cells
		HIV-1 virus replication	enhanced by expression of human gene	50674	NEUROG3			18854154,	2016-07-26 14:53	Knockdown of neurogenin 3 (NEUROG3) by siRNA inhibits the early stages of HIV-1 replication in 293T cells infected with VSV-G pseudotyped HIV-1
		HIV-1 virus replication	enhanced by expression of human gene	50804	MYEF2			18854154,	2016-07-26 14:53	Knockdown of myelin expression factor 2 (MYEF2) by siRNA inhibits the early stages of HIV-1 replication in 293T cells infected with VSV-G pseudotyped HIV-1
		HIV-1 virus replication	enhanced by expression of human gene	51003	MED31			18976975,	2016-07-26 14:53	Knockdown of mediator complex subunit 31 (MED31) by siRNA inhibits HIV-1 replication in HeLa P4/R5 cells
		HIV-1 virus replication	enhanced by expression of human gene	51005	AMDHD2			18854154,	2016-07-26 14:53	Knockdown of amidohydrolase domain containing 2 (AMDHD2) by siRNA inhibits the early stages of HIV-1 replication in 293T cells infected with VSV-G pseudotyped HIV-1
		HIV-1 virus replication	enhanced by expression of human gene	51010	EXOSC3			18187620,	2016-07-26 14:53	Knockdown of exosome component 3 (EXOSC3) by siRNA inhibits HIV-1 replication in HeLa-derived TZM-bl cells
		HIV-1 virus replication	enhanced by expression of human gene	51028	VPS36			26268989,	2016-07-26 14:53	shRNA knockdown of VPS36 (ESCRT-II component) decreases HIV-1 CA-p24 supernatant levels when using wild type (HIV-1 LAI) and VSV-pseudotyped virus; HIV replication is enhanced by VPS36
		HIV-1 virus replication	enhanced by expression of human gene	51028	VPS36			26268989,	2016-07-26 14:53	CRISPR/Cas9 knockout of VPS36 (EAP45) reduces intracellular CA (p24) in, and reduces virion-associated CA (p24) release from, pHIV (BH10)-transfected HAP1 cells (Haplogen GmbH, Vienna, Austria); VPS36 enhances HIV-1 replication
		HIV-1 virus replication	enhanced by expression of human gene	51111	KMT5B			18187620,	2016-07-26 14:53	Knockdown of suppressor of variegation 4-20 homolog 1 (SUV420H1) by siRNA inhibits HIV-1 replication in HeLa-derived TZM-bl cells
		HIV-1 virus replication	enhanced by expression of human gene	51112	TRAPPC12			19460752,	2016-07-26 14:53	Knockdown of trafficking protein particle complex 12 (TRAPPC12) by shRNA library screening inhibits HIV-1 replication in cultured Jurkat T-cells
		HIV-1 virus replication	enhanced by expression of human gene	51150	SDF4			18854154,	2016-07-26 14:53	Knockdown of stromal cell derived factor 4 (SDF4) by siRNA inhibits the early stages of HIV-1 replication in 293T cells infected with VSV-G pseudotyped HIV-1
		HIV-1 virus replication	enhanced by expression of human gene	51182	HSPA14			19460752,	2016-07-26 14:53	Knockdown of heat shock 70kDa protein 14 (HSPA14) by shRNA library screening inhibits HIV-1 replication in cultured Jurkat T-cells
		HIV-1 virus replication	enhanced by expression of human gene	51192	CKLF			19460752,	2016-07-26 14:53	Knockdown of chemokine-like factor (CKLF; HSPC224) by shRNA library screening inhibits HIV-1 replication in cultured Jurkat T-cells
		HIV-1 virus replication	enhanced by expression of human gene	51232	CRIM1			18976975,	2016-07-26 14:53	Knockdown of cysteine rich transmembrane BMP regulator 1 (CRIM1) by siRNA inhibits HIV-1 replication in HeLa P4/R5 cells
		HIV-1 virus replication	enhanced by expression of human gene	51252	FAM178B			18976975,	2016-07-26 14:53	Knockdown of family with sequence similarity 178, member B (FAM178B) by siRNA inhibits HIV-1 replication in HeLa P4/R5 cells
		HIV-1 virus replication	enhanced by expression of human gene	51280	GOLM1			19460752,	2016-07-26 14:53	Knockdown of golgi membrane protein 1 (GOLM1; C9orf155) by shRNA library screening inhibits HIV-1 replication in cultured Jurkat T-cells
		HIV-1 virus replication	enhanced by expression of human gene	51305	KCNK9			18187620,	2016-07-26 14:53	Knockdown of potassium channel, subfamily K, member 9 (KCNK9) by siRNA inhibits HIV-1 replication in HeLa-derived TZM-bl cells
		HIV-1 virus replication	enhanced by expression of human gene	51362	CDC40			18976975,	2016-07-26 14:53	Knockdown of cell division cycle 40 homolog (CDC40) by siRNA inhibits HIV-1 replication in HeLa P4/R5 cells
		HIV-1 virus replication	enhanced by expression of human gene	51365	PLA1A			18976975,	2016-07-26 14:53	Knockdown of phospholipase A1 member A (PLA1A) by siRNA inhibits HIV-1 replication in HeLa P4/R5 cells
		HIV-1 virus replication	enhanced by expression of human gene	51366	UBR5			18976975,	2016-07-26 14:53	Knockdown of ubiquitin protein ligase E3 component n-recognin 5 (UBR5) by siRNA inhibits HIV-1 replication in HeLa P4/R5 cells
		HIV-1 virus replication	enhanced by expression of human gene	51412	ACTL6B			19460752,	2016-07-26 14:53	Knockdown of actin-like 6B (ACTL6B; BAF53B) by shRNA library screening inhibits HIV-1 replication in cultured Jurkat T-cells
		HIV-1 virus replication	enhanced by expression of human gene	51479	ANKFY1			18976975,	2016-07-26 14:53	Knockdown of ankyrin repeat and FYVE domain containing 1 (ANKFY1) by siRNA inhibits HIV-1 replication in HeLa P4/R5 cells
		HIV-1 virus replication	enhanced by expression of human gene	51520	LARS			18187620,	2016-07-26 14:53	Knockdown of leucyl-tRNA synthetase (LARS) by siRNA inhibits HIV-1 replication in HeLa-derived TZM-bl cells
		HIV-1 virus replication	enhanced by expression of human gene	51538	ZCCHC17			18854154,	2016-07-26 14:53	Knockdown of zinc finger, CCHC domain containing 17 (ZCCHC17) by siRNA inhibits the early stages of HIV-1 replication in 293T cells infected with VSV-G pseudotyped HIV-1
		HIV-1 virus replication	enhanced by expression of human gene	51555	PEX5L			19460752,	2016-07-26 14:53	Knockdown of peroxisomal biogenesis factor 5-like (PEX5L; PXR2B) by shRNA library screening inhibits HIV-1 replication in cultured Jurkat T-cells
		HIV-1 virus replication	enhanced by expression of human gene	51586	MED15			18854154,	2016-07-26 14:53	Knockdown of mediator complex subunit 15 (MED15) by siRNA inhibits the early stages of HIV-1 replication in 293T cells infected with VSV-G pseudotyped HIV-1
		HIV-1 virus replication	enhanced by expression of human gene	51593	SRRT			18854154,	2016-07-26 14:53	Knockdown of serrate RNA effector molecule homolog (SRRT) by siRNA inhibits the early stages of HIV-1 replication in 293T cells infected with VSV-G pseudotyped HIV-1
		HIV-1 virus replication	enhanced by expression of human gene	51605	TRMT6			18976975,	2016-07-26 14:53	Knockdown of tRNA methyltransferase 6 homolog (TRMT6) by siRNA inhibits HIV-1 replication in HeLa P4/R5 cells
		HIV-1 virus replication	enhanced by expression of human gene	51669	SARAF			18976975,	2016-07-26 14:53	Knockdown of transmembrane protein 66 (TMEM66) by siRNA inhibits HIV-1 replication in HeLa P4/R5 cells
		HIV-1 virus replication	enhanced by expression of human gene	51735	RAPGEF6			19460752,	2016-07-26 14:53	Knockdown of Rap guanine nucleotide exchange factor (GEF) 6 (RAPGEF6) by shRNA library screening inhibits HIV-1 replication in cultured Jurkat T-cells
		HIV-1 virus replication	enhanced by expression of human gene	51807	TUBA8			18976975,	2016-07-26 14:53	Knockdown of tubulin, alpha 8 (TUBA8) by siRNA inhibits HIV-1 replication in HeLa P4/R5 cells
		HIV-1 virus replication	enhanced by expression of human gene	53335	BCL11A			18854154,	2016-07-26 14:53	Knockdown of B-cell CLL/lymphoma 11A (zinc finger protein, BCL11A) by siRNA inhibits the early stages of HIV-1 replication in 293T cells infected with VSV-G pseudotyped HIV-1
		HIV-1 virus replication	enhanced by expression of human gene	53339	BTBD1			19460752,	2016-07-26 14:53	Knockdown of BTB (POZ) domain containing 1 (BTBD1; C15orf1) by shRNA library screening inhibits HIV-1 replication in cultured Jurkat T-cells
		HIV-1 virus replication	enhanced by expression of human gene	53347	UBASH3A			18854154,	2016-07-26 14:53	Knockdown of ubiquitin associated and SH3 domain containing A (UBASH3A) by siRNA inhibits the early stages of HIV-1 replication in 293T cells infected with VSV-G pseudotyped HIV-1
		HIV-1 virus replication	enhanced by expression of human gene	53354	PANK1			18187620,	2016-07-26 14:53	Knockdown of pantothenate kinase 1 (PANK1) by siRNA inhibits HIV-1 replication in HeLa-derived TZM-bl cells
		HIV-1 virus replication	enhanced by expression of human gene	53947	A4GALT			18187620,	2016-07-26 14:53	Knockdown of alpha 1,4-galactosyltransferase (A4GALT) by siRNA inhibits HIV-1 replication in HeLa-derived TZM-bl cells
		HIV-1 virus replication	enhanced by expression of human gene	54205	CYCS			18976975,	2016-07-26 14:53	Knockdown of cytochrome c, somatic (CYCS) by siRNA inhibits HIV-1 replication in HeLa P4/R5 cells
		HIV-1 virus replication	enhanced by expression of human gene	54413	NLGN3			18976975,	2016-07-26 14:53	Knockdown of neuroligin 3 (NLGN3) by siRNA inhibits HIV-1 replication in HeLa P4/R5 cells
		HIV-1 virus replication	enhanced by expression of human gene	54437	SEMA5B			18976975,	2016-07-26 14:53	Knockdown of sema domain, 5B (SEMA5B) by siRNA inhibits HIV-1 replication in HeLa P4/R5 cells
		HIV-1 virus replication	enhanced by expression of human gene	54476	RNF216			18854154,	2016-07-26 14:53	Knockdown of ring finger protein 216 (RNF216; TRIAD3) by siRNA inhibits the early stages of HIV-1 replication in 293T cells infected with VSV-G pseudotyped HIV-1
		HIV-1 virus replication	enhanced by expression of human gene	54555	DDX49			18976975,	2016-07-26 14:53	Knockdown of DEAD (Asp-Glu-Ala-Asp) box polypeptide 49 (DDX49) by siRNA inhibits HIV-1 replication in HeLa P4/R5 cells
		HIV-1 virus replication	enhanced by expression of human gene	54751	FBLIM1			18854154,	2016-07-26 14:53	Knockdown of filamin binding LIM protein 1 (FBLIM1) by siRNA inhibits the early stages of HIV-1 replication in 293T cells infected with VSV-G pseudotyped HIV-1
		HIV-1 virus replication	enhanced by expression of human gene	54765	TRIM44			18854154,	2016-07-26 14:53	Knockdown of tripartite motif containing 44 (TRIM44) by siRNA inhibits the early stages of HIV-1 replication in 293T cells infected with VSV-G pseudotyped HIV-1
		HIV-1 virus replication	enhanced by expression of human gene	54776	PPP1R12C			18854154,	2016-07-26 14:53	Knockdown of protein phosphatase 1, regulatory subunit 12C (PPP1R12C) by siRNA inhibits the early stages of HIV-1 replication in 293T cells infected with VSV-G pseudotyped HIV-1
		HIV-1 virus replication	enhanced by expression of human gene	54815	GATAD2A			18854154,	2016-07-26 14:53	Knockdown of GATA zinc finger domain containing 2A (GATAD2A) by siRNA inhibits the early stages of HIV-1 replication in 293T cells infected with VSV-G pseudotyped HIV-1
		HIV-1 virus replication	enhanced by expression of human gene	54843	SYTL2			25940347,	2016-07-26 14:53	Silencing of SLP2 by shRNA inhibits HIV-1 replication in Jurkat cells
		HIV-1 virus replication	enhanced by expression of human gene	54858	PGPEP1			19460752,	2016-07-26 14:53	Knockdown of pyroglutamyl-peptidase I (PGPEP1) by shRNA library screening inhibits HIV-1 replication in cultured Jurkat T-cells
		HIV-1 virus replication	enhanced by expression of human gene	54866	PPP1R14D			18854154,	2016-07-26 14:53	Knockdown of protein phosphatase 1, regulatory subunit 14D (PPP1R14D) by siRNA inhibits the early stages of HIV-1 replication in 293T cells infected with VSV-G pseudotyped HIV-1
		HIV-1 virus replication	enhanced by expression of human gene	54940	OCIAD1			19460752,	2016-07-26 14:53	Knockdown of OCIA domain containing 1 (OCIAD1) by shRNA library screening inhibits HIV-1 replication in cultured Jurkat T-cells
		HIV-1 virus replication	enhanced by expression of human gene	54972	TMEM132A			18854154,	2016-07-26 14:53	Knockdown of transmembrane protein 132A (TMEM132A; HSPA5BP1) by siRNA inhibits the early stages of HIV-1 replication in 293T cells infected with VSV-G pseudotyped HIV-1
		HIV-1 virus replication	enhanced by expression of human gene	55007	FAM118A			19460752,	2016-07-26 14:53	Knockdown of family with sequence similarity 118, member A (FAM118A; C22orf8) by shRNA library screening inhibits HIV-1 replication in cultured Jurkat T-cells
		HIV-1 virus replication	enhanced by expression of human gene	55008	HERC6			19460752,	2016-07-26 14:53	Knockdown of HECT and RLD domain containing E3 ubiquitin protein ligase family member 6 (HERC6) by shRNA library screening inhibits HIV-1 replication in cultured Jurkat T-cells
		HIV-1 virus replication	enhanced by expression of human gene	55054	ATG16L1			23439083,	2016-07-26 14:53	High levels of additive and synergic antiretroviral activity are obtained by using antiretroviral compounds (T1249, 3TC, RAL, or IDV) in PM1 cells stably expressing anti-host shRNAs (IPO7, HSPD1, or ATG16) or anti-HIV shRNAs (Pol, RT, or Nef)
		HIV-1 virus replication	enhanced by expression of human gene	55079	FEZF2			18976975,	2016-07-26 14:53	Knockdown of FEZ family zinc finger 2 (FEZF2) by siRNA inhibits HIV-1 replication in HeLa P4/R5 cells
		HIV-1 virus replication	enhanced by expression of human gene	55082	ARGLU1			18187620,	2016-07-26 14:53	Knockdown of arginine and glutamate rich 1 (ARGLU1; FLJ 10154) by siRNA inhibits HIV-1 replication in HeLa-derived TZM-bl cells
		HIV-1 virus replication	enhanced by expression of human gene	55119	PRPF38B			19460752,	2016-07-26 14:53	Knockdown of PRP38 pre-mRNA processing factor 38 (yeast) domain containing B (PRPF38B) by shRNA library screening inhibits HIV-1 replication in cultured Jurkat T-cells
		HIV-1 virus replication	enhanced by expression of human gene	55127	HEATR1			18187620,	2016-07-26 14:53	Knockdown of HEAT repeat containing 1 (HEATR1) by siRNA inhibits HIV-1 replication in HeLa-derived TZM-bl cells
		HIV-1 virus replication	enhanced by expression of human gene	55144	LRRC8D			18187620,	2016-07-26 14:53	Knockdown of leucine rich repeat containing 8 family, member D (LRRC8D) by siRNA inhibits HIV-1 replication in HeLa-derived TZM-bl cells
		HIV-1 virus replication	enhanced by expression of human gene	55188	RIC8B			19460752,	2016-07-26 14:53	Knockdown of resistance to inhibitors of cholinesterase 8 homolog B (C. elegans, RIC8B) by shRNA library screening inhibits HIV-1 replication in cultured Jurkat T-cells
		HIV-1 virus replication	enhanced by expression of human gene	55190	NUDT11			18854154,	2016-07-26 14:53	Knockdown of nudix (nucleoside diphosphate linked moiety X)-type motif 11 (NUDT11) by siRNA inhibits the early stages of HIV-1 replication in 293T cells infected with VSV-G pseudotyped HIV-1
		HIV-1 virus replication	enhanced by expression of human gene	55201	MAP1S			25505242,	2016-07-26 14:53	Knockdown of MAP1S by shRNA inhibits HIV-1 infectivity in human PBMCs
		HIV-1 virus replication	enhanced by expression of human gene	55234	SMU1			19460752,	2016-07-26 14:53	Knockdown of smu-1 suppressor of mec-8 and unc-52 homolog (C. elegans) (SMU1) by shRNA library screening inhibits HIV-1 replication in cultured Jurkat T-cells
		HIV-1 virus replication	enhanced by expression of human gene	55247	NEIL3			18976975,	2016-07-26 14:53	Knockdown of nei endonuclease VIII-like 3 (NEIL3) by siRNA inhibits HIV-1 replication in HeLa P4/R5 cells
		HIV-1 virus replication	enhanced by expression of human gene	55252	ASXL2			18187620,	2016-07-26 14:53	Knockdown of additional sex combs like 2 (ASXL2) by siRNA inhibits HIV-1 replication in HeLa-derived TZM-bl cells
		HIV-1 virus replication	enhanced by expression of human gene	55275	VPS53			18187620,	2016-07-26 14:53	Knockdown of vacuolar protein sorting 53 homolog (VPS53) by siRNA inhibits HIV-1 replication in HeLa-derived TZM-bl cells
		HIV-1 virus replication	enhanced by expression of human gene	55291	PPP6R3			19460752,	2016-07-26 14:53	Knockdown of protein phosphatase 6, regulatory subunit 3 (PPP6R3; C11orf23) by shRNA library screening inhibits HIV-1 replication in cultured Jurkat T-cells
		HIV-1 virus replication	enhanced by expression of human gene	55327	LIN7C			18854154,	2016-07-26 14:53	Knockdown of lin-7 homolog C (C. elegans, LIN7C) by siRNA inhibits the early stages of HIV-1 replication in 293T cells infected with VSV-G pseudotyped HIV-1
		HIV-1 virus replication	enhanced by expression of human gene	55335	NIPSNAP3B			18187620,	2016-07-26 14:53	Knockdown of nipsnap homolog 3B (NIPSNAP3B) by siRNA inhibits HIV-1 replication in HeLa-derived TZM-bl cells
		HIV-1 virus replication	enhanced by expression of human gene	55503	TRPV6			18976975,	2016-07-26 14:53	Knockdown of transient receptor potential cation channel, subfamily V, member 6 (TRPV6) by siRNA inhibits HIV-1 replication in HeLa P4/R5 cells
		HIV-1 virus replication	enhanced by expression of human gene	55589	BMP2K			18976975,	2016-07-26 14:53	Knockdown of BMP2 inducible kinase (BMP2K) by siRNA inhibits HIV-1 replication in HeLa P4/R5 cells
		HIV-1 virus replication	enhanced by expression of human gene	55604	CARMIL1			19460752,	2016-07-26 14:53	Knockdown of leucine rich repeat containing 16A (LRRC16A) by shRNA library screening inhibits HIV-1 replication in cultured Jurkat T-cells
		HIV-1 virus replication	enhanced by expression of human gene	55619	DOCK10			18854154,	2016-07-26 14:53	Knockdown of dedicator of cytokinesis 10 (DOCK10) by siRNA inhibits the early stages of HIV-1 replication in 293T cells infected with VSV-G pseudotyped HIV-1
		HIV-1 virus replication	enhanced by expression of human gene	55654	TMEM127			18854154,	2016-07-26 14:53	Knockdown of transmembrane protein 127 (TMEM127; FLJ20507) by siRNA inhibits the early stages of HIV-1 replication in 293T cells infected with VSV-G pseudotyped HIV-1
		HIV-1 virus replication	enhanced by expression of human gene	55693	KDM4D			18187620,	2016-07-26 14:53	Knockdown of lysine (K)-specific demethylase 4D (KDM4D) by siRNA inhibits HIV-1 replication in HeLa-derived TZM-bl cells
		HIV-1 virus replication	enhanced by expression of human gene	55742	PARVA			18976975,	2016-07-26 14:53	Knockdown of parvin, alpha (PARVA) by siRNA inhibits HIV-1 replication in HeLa P4/R5 cells
		HIV-1 virus replication	enhanced by expression of human gene	55746	NUP133			18187620,	2016-07-26 14:53	Knockdown of nucleoporin 133kDa (NUP133) by siRNA inhibits HIV-1 replication in HeLa-derived TZM-bl cells
		HIV-1 virus replication	enhanced by expression of human gene	55749	CCAR1			18854154,	2016-07-26 14:53	Knockdown of cell division cycle and apoptosis regulator 1 (CCAR1) by siRNA inhibits the early stages of HIV-1 replication in 293T cells infected with VSV-G pseudotyped HIV-1
		HIV-1 virus replication	enhanced by expression of human gene	55749	CCAR1			19460752,	2016-07-26 14:53	Knockdown of cell division cycle and apoptosis regulator 1 (CCAR1) by shRNA library screening inhibits HIV-1 replication in cultured Jurkat T-cells
		HIV-1 virus replication	enhanced by expression of human gene	55762	ZNF701			19460752,	2016-07-26 14:53	Knockdown of zinc finger protein 701 (ZNF701) by shRNA library screening inhibits HIV-1 replication in cultured Jurkat T-cells
		HIV-1 virus replication	enhanced by expression of human gene	55768	NGLY1			18187620,	2016-07-26 14:53	Knockdown of N-glycanase 1 (NGLY1) by siRNA inhibits HIV-1 replication in HeLa-derived TZM-bl cells
		HIV-1 virus replication	enhanced by expression of human gene	55785	FGD6			18187620,	2016-07-26 14:53	Knockdown of FYVE, RhoGEF and PH domain containing 6 (FGD6) by siRNA inhibits HIV-1 replication in HeLa-derived TZM-bl cells
		HIV-1 virus replication	enhanced by expression of human gene	55791	LRIF1			18187620,	2016-07-26 14:53	Knockdown of ligand dependent nuclear receptor interacting factor 1 (LRIF1; C1orf103) by siRNA inhibits HIV-1 replication in HeLa-derived TZM-bl cells
		HIV-1 virus replication	enhanced by expression of human gene	55794	DDX28			25701821,	2016-07-26 14:53	siRNA knockdown of DDX28 decreases intra- and extra-cellular HIV CA(p24) from HeLa cells transfected with env-deleted HIV-1 plasmid, a vesicular stomatitis virus glycoprotein plasmid and specific siRNA. Resulting HIV demonstrates decreased infectivity.
		HIV-1 virus replication	enhanced by expression of human gene	55810	FOXJ2			18854154,	2016-07-26 14:53	Knockdown of forkhead box J2 (FOXJ2) by siRNA inhibits the early stages of HIV-1 replication in 293T cells infected with VSV-G pseudotyped HIV-1
		HIV-1 virus replication	enhanced by expression of human gene	55850	USE1			18854154,	2016-07-26 14:53	Knockdown of unconventional SNARE in the ER 1 homolog (USE1) by siRNA inhibits the early stages of HIV-1 replication in 293T cells infected with VSV-G pseudotyped HIV-1
		HIV-1 virus replication	enhanced by expression of human gene	56146	PCDHA2			18976975,	2016-07-26 14:53	Knockdown of protocadherin alpha 2 (PCDHA2) by siRNA inhibits HIV-1 replication in HeLa P4/R5 cells
		HIV-1 virus replication	enhanced by expression of human gene	56300	IL36G			18854154,	2016-07-26 14:53	Knockdown of interleukin 36, gamma (IL36G) by siRNA inhibits the early stages of HIV-1 replication in 293T cells infected with VSV-G pseudotyped HIV-1
		HIV-1 virus replication	enhanced by expression of human gene	56650	CLDND1			18187620,	2016-07-26 14:53	Knockdown of claudin domain containing 1 (CLDND1) by siRNA inhibits HIV-1 replication in HeLa-derived TZM-bl cells
		HIV-1 virus replication	enhanced by expression of human gene	56893	UBQLN4			18187620,	2016-07-26 14:53	Knockdown of ubiquilin 4 (UBQLN4) by siRNA inhibits HIV-1 replication in HeLa-derived TZM-bl cells
		HIV-1 virus replication	enhanced by expression of human gene	56896	DPYSL5			18854154,	2016-07-26 14:53	Knockdown of dihydropyrimidinase-like 5 (DPYSL5) by siRNA inhibits the early stages of HIV-1 replication in 293T cells infected with VSV-G pseudotyped HIV-1
		HIV-1 virus replication	enhanced by expression of human gene	56915	EXOSC5			19460752,	2016-07-26 14:53	Knockdown of exosome component 5 (EXOSC5) by shRNA library screening inhibits HIV-1 replication in cultured Jurkat T-cells
		HIV-1 virus replication	enhanced by expression of human gene	56915	EXOSC5			18187620,	2016-07-26 14:53	Knockdown of exosome component 5 (EXOSC5) by siRNA inhibits HIV-1 replication in HeLa-derived TZM-bl cells
		HIV-1 virus replication	enhanced by expression of human gene	56919	DHX33			18187620,	2016-07-26 14:53	Knockdown of DEAH (Asp-Glu-Ala-His) box polypeptide 33 (DHX33) by siRNA inhibits HIV-1 replication in HeLa-derived TZM-bl cells
		HIV-1 virus replication	enhanced by expression of human gene	56937	PMEPA1			19460752,	2016-07-26 14:53	Knockdown of prostate transmembrane protein, androgen induced 1 (PMEPA1) by shRNA library screening inhibits HIV-1 replication in cultured Jurkat T-cells
		HIV-1 virus replication	enhanced by expression of human gene	56949	XAB2			18854154,	2016-07-26 14:53	Knockdown of XPA binding protein 2 (XAB2) by siRNA inhibits the early stages of HIV-1 replication in 293T cells infected with VSV-G pseudotyped HIV-1
		HIV-1 virus replication	enhanced by expression of human gene	56980	PRDM10			18854154,	2016-07-26 14:53	Knockdown of PR domain containing 10 (PRDM10) by siRNA inhibits the early stages of HIV-1 replication in 293T cells infected with VSV-G pseudotyped HIV-1
		HIV-1 virus replication	enhanced by expression of human gene	56980	PRDM10			18976975,	2016-07-26 14:53	Knockdown of PR domain containing 10 (PRDM10) by siRNA inhibits HIV-1 replication in HeLa P4/R5 cells
		HIV-1 virus replication	enhanced by expression of human gene	56985	ADPRM			19460752,	2016-07-26 14:53	Knockdown of chromosome 17 open reading frame 48 (C17orf48) by shRNA library screening inhibits HIV-1 replication in cultured Jurkat T-cells
		HIV-1 virus replication	enhanced by expression of human gene	57117	INTS12			19460752,	2016-07-26 14:53	Knockdown of integrator complex subunit 12 (INTS12; SBBI22) by shRNA library screening inhibits HIV-1 replication in cultured Jurkat T-cells
		HIV-1 virus replication	enhanced by expression of human gene	57118	CAMK1D			18976975,	2016-07-26 14:53	Knockdown of calcium/calmodulin-dependent protein kinase ID (CAMK1D) by siRNA inhibits HIV-1 replication in HeLa P4/R5 cells
		HIV-1 virus replication	enhanced by expression of human gene	57122	NUP107			18187620,	2016-07-26 14:53	Knockdown of nucleoporin 107kDa (NUP107) by siRNA inhibits HIV-1 replication in HeLa-derived TZM-bl cells
		HIV-1 virus replication	enhanced by expression of human gene	57154	SMURF1			18976975,	2016-07-26 14:53	Knockdown of SMAD specific E3 ubiquitin protein ligase 1 (SMURF1) by siRNA inhibits HIV-1 replication in HeLa P4/R5 cells
		HIV-1 virus replication	enhanced by expression of human gene	57162	PELI1			18976975,	2016-07-26 14:53	Knockdown of pellino E3 ubiquitin protein ligase 1 (PELI1) by siRNA inhibits HIV-1 replication in HeLa P4/R5 cells
		HIV-1 virus replication	enhanced by expression of human gene	57187	THOC2			18187620,	2016-07-26 14:53	Knockdown of THO complex 2 (THOC2) by siRNA inhibits HIV-1 replication in HeLa-derived TZM-bl cells
		HIV-1 virus replication	enhanced by expression of human gene	57215	THAP11			18976975,	2016-07-26 14:53	Knockdown of THAP domain containing 11 (THAP11) by siRNA inhibits HIV-1 replication in HeLa P4/R5 cells
		HIV-1 virus replication	enhanced by expression of human gene	57380	MRS2			18976975,	2016-07-26 14:53	Knockdown of MRS2 magnesium homeostasis factor homolog by siRNA inhibits HIV-1 replication in HeLa P4/R5 cells
		HIV-1 virus replication	enhanced by expression of human gene	57446	NDRG3			19460752,	2016-07-26 14:53	Knockdown of NDRG family member 3 (NDRG3) by shRNA library screening inhibits HIV-1 replication in cultured Jurkat T-cells
		HIV-1 virus replication	enhanced by expression of human gene	57473	ZNF512B			18187620,	2016-07-26 14:53	Knockdown of zinc finger protein 512B (ZNF512B) by siRNA inhibits HIV-1 replication in HeLa-derived TZM-bl cells
		HIV-1 virus replication	enhanced by expression of human gene	57551	TAOK1			18187620,	2016-07-26 14:53	Knockdown of TAO kinase 1 (TAOK1) by siRNA inhibits HIV-1 replication in HeLa-derived TZM-bl cells
		HIV-1 virus replication	enhanced by expression of human gene	57553	MICAL3			18854154,	2016-07-26 14:53	Knockdown of microtubule associated monoxygenase, calponin and LIM domain containing 3 (MICAL3) by siRNA inhibits the early stages of HIV-1 replication in 293T cells infected with VSV-G pseudotyped HIV-1
		HIV-1 virus replication	enhanced by expression of human gene	57570	TRMT5			18187620,	2016-07-26 14:53	Knockdown of TRM5 tRNA methyltransferase 5 homolog (TRMT5) by siRNA inhibits HIV-1 replication in HeLa-derived TZM-bl cells
		HIV-1 virus replication	enhanced by expression of human gene	57576	KIF17			18976975,	2016-07-26 14:53	Knockdown of kinesin family member 17 (KIF17) by siRNA inhibits HIV-1 replication in HeLa P4/R5 cells
		HIV-1 virus replication	enhanced by expression of human gene	57583	TMEM181			18187620,	2016-07-26 14:53	Knockdown of transmembrane protein 181 (TMEM181) by siRNA inhibits HIV-1 replication in HeLa-derived TZM-bl cells
		HIV-1 virus replication	enhanced by expression of human gene	57621	ZBTB2			18187620,	2016-07-26 14:53	Knockdown of zinc finger and BTB domain containing 2 (ZBTB2) by siRNA inhibits HIV-1 replication in HeLa-derived TZM-bl cells
		HIV-1 virus replication	enhanced by expression of human gene	57626	KLHL1			18187620,	2016-07-26 14:53	Knockdown of kelch-like 1 (KLHL1) by siRNA inhibits HIV-1 replication in HeLa-derived TZM-bl cells
		HIV-1 virus replication	enhanced by expression of human gene	57649	PHF12			18187620,	2016-07-26 14:53	Knockdown of PHD finger protein 12 (PHF12) by siRNA inhibits HIV-1 replication in HeLa-derived TZM-bl cells
		HIV-1 virus replication	enhanced by expression of human gene	57658	CALCOCO1			18854154,	2016-07-26 14:53	Knockdown of calcium binding and coiled-coil domain 1 (CALCOCO1) by siRNA inhibits the early stages of HIV-1 replication in 293T cells infected with VSV-G pseudotyped HIV-1
		HIV-1 virus replication	enhanced by expression of human gene	57696	DDX55			18187620,	2016-07-26 14:53	Knockdown of DEAD (Asp-Glu-Ala-Asp) box polypeptide 55 (DDX55) by siRNA inhibits HIV-1 replication in HeLa-derived TZM-bl cells
		HIV-1 virus replication	enhanced by expression of human gene	57697	FANCM			18976975,	2016-07-26 14:53	Knockdown of Fanconi anemia, complementation group M (FANCM) by siRNA inhibits HIV-1 replication in HeLa P4/R5 cells
		HIV-1 virus replication	enhanced by expression of human gene	57795	BRINP2			18187620,	2016-07-26 14:53	Knockdown of family with sequence similarity 5, member B (FAM5B) by siRNA inhibits HIV-1 replication in HeLa-derived TZM-bl cells
		HIV-1 virus replication	enhanced by expression of human gene	57834	CYP4F11			18976975,	2016-07-26 14:53	Knockdown of cytochrome P450, family 4, subfamily F, polypeptide 11 (CYP4F11) by siRNA inhibits HIV-1 replication in HeLa P4/R5 cells
		HIV-1 virus replication	enhanced by expression of human gene	58189	WFDC1			19460752,	2016-07-26 14:53	Knockdown of WAP four-disulfide core domain 1 (WFDC1) by shRNA library screening inhibits HIV-1 replication in cultured Jurkat T-cells
		HIV-1 virus replication	enhanced by expression of human gene	58485	TRAPPC1			18187620,	2016-07-26 14:53	Knockdown of trafficking protein particle complex 1 (TRAPPC1) by siRNA inhibits HIV-1 replication in HeLa-derived TZM-bl cells
		HIV-1 virus replication	enhanced by expression of human gene	58486	ZBED5			18976975,	2016-07-26 14:53	Knockdown of zinc finger, BED-type containing 5 (ZBED5) by siRNA inhibits HIV-1 replication in HeLa P4/R5 cells
		HIV-1 virus replication	enhanced by expression of human gene	58488	PCTP			18976975,	2016-07-26 14:53	Knockdown of phosphatidylcholine transfer protein (PCTP) by siRNA inhibits HIV-1 replication in HeLa P4/R5 cells
		HIV-1 virus replication	enhanced by expression of human gene	58506	SCAF1			18854154,	2016-07-26 14:53	Knockdown of SR-related CTD-associated factor 1 (SCAF1) by siRNA inhibits the early stages of HIV-1 replication in 293T cells infected with VSV-G pseudotyped HIV-1
		HIV-1 virus replication	enhanced by expression of human gene	58517	RBM25			18854154,	2016-07-26 14:53	Knockdown of RNA binding motif protein 25 (RBM25) by siRNA inhibits the early stages of HIV-1 replication in 293T cells infected with VSV-G pseudotyped HIV-1
		HIV-1 virus replication	enhanced by expression of human gene	58526	MID1IP1			18854154,	2016-07-26 14:53	Knockdown of MID1 interacting protein 1 (MID1IP1) by siRNA inhibits the early stages of HIV-1 replication in 293T cells infected with VSV-G pseudotyped HIV-1
		HIV-1 virus replication	enhanced by expression of human gene	58526	MID1IP1			18187620,	2016-07-26 14:53	Knockdown of MID1 interacting protein 1 (MID1IP1) by siRNA inhibits HIV-1 replication in HeLa-derived TZM-bl cells
		HIV-1 virus replication	enhanced by expression of human gene	58985	IL22RA1			18976975,	2016-07-26 14:53	Knockdown of interleukin 22 receptor, alpha 1 (IL22RA1) by siRNA inhibits HIV-1 replication in HeLa P4/R5 cells
		HIV-1 virus replication	enhanced by expression of human gene	60509	AGBL5			18187620,	2016-07-26 14:53	Knockdown of ATP/GTP binding protein-like 5 (AGBL5) by siRNA inhibits HIV-1 replication in HeLa-derived TZM-bl cells
		HIV-1 virus replication	enhanced by expression of human gene	60559	SPCS3			18187620,	2016-07-26 14:53	Knockdown of signal peptidase complex subunit 3 homolog (SPCS3) by siRNA inhibits HIV-1 replication in HeLa-derived TZM-bl cells
		HIV-1 virus replication	enhanced by expression of human gene	60682	SMAP1			19460752,	2016-07-26 14:53	Knockdown of small ArfGAP 1 (SMAP1) by shRNA library screening inhibits HIV-1 replication in cultured Jurkat T-cells
		HIV-1 virus replication	enhanced by expression of human gene	63941	NECAB3			18854154,	2016-07-26 14:53	Knockdown of N-terminal EF-hand calcium binding protein 3 (NECAB3) by siRNA inhibits the early stages of HIV-1 replication in 293T cells infected with VSV-G pseudotyped HIV-1
		HIV-1 virus replication	enhanced by expression of human gene	63978	PRDM14			18187620,	2016-07-26 14:53	Knockdown of PR domain containing 14 (PRDM14) by siRNA inhibits HIV-1 replication in HeLa-derived TZM-bl cells
		HIV-1 virus replication	enhanced by expression of human gene	64065	PERP			18976975,	2016-07-26 14:53	Knockdown of TP53 apoptosis effector (PERP) by siRNA inhibits HIV-1 replication in HeLa P4/R5 cells
		HIV-1 virus replication	enhanced by expression of human gene	64083	GOLPH3			18187620,	2016-07-26 14:53	Knockdown of golgi phosphoprotein 3 (GOLPH3) by siRNA inhibits HIV-1 replication in HeLa-derived TZM-bl cells
		HIV-1 virus replication	enhanced by expression of human gene	64130	LIN7B			19460752,	2016-07-26 14:53	Knockdown of lin-7 homolog B (C. elegans) (LIN7B) by shRNA library screening inhibits HIV-1 replication in cultured Jurkat T-cells
		HIV-1 virus replication	enhanced by expression of human gene	64172	OSGEPL1			19460752,	2016-07-26 14:53	Knockdown of O-sialoglycoprotein endopeptidase-like 1 (OSGEPL1) by shRNA library screening inhibits HIV-1 replication in cultured Jurkat T-cells
		HIV-1 virus replication	enhanced by expression of human gene	64283	ARHGEF28			19460752,	2016-07-26 14:53	Knockdown of 190 kDa guanine nucleotide exchange factor (RGNEF) by shRNA library screening inhibits HIV-1 replication in cultured Jurkat T-cells
		HIV-1 virus replication	enhanced by expression of human gene	64405	CDH22			18854154,	2016-07-26 14:53	Knockdown of cadherin 22, type 2 (CDH22) by siRNA inhibits the early stages of HIV-1 replication in 293T cells infected with VSV-G pseudotyped HIV-1
		HIV-1 virus replication	enhanced by expression of human gene	64425	POLR1E			18854154,	2016-07-26 14:53	Knockdown of polymerase (RNA) I polypeptide E (POLR1E, 53kDa) by siRNA inhibits the early stages of HIV-1 replication in 293T cells infected with VSV-G pseudotyped HIV-1
		HIV-1 virus replication	enhanced by expression of human gene	64762	GAREM1			18854154,	2016-07-26 14:53	Knockdown of family with sequence similarity 59, member A (FAM59A; C18orf11) by siRNA inhibits the early stages of HIV-1 replication in 293T cells infected with VSV-G pseudotyped HIV-1
		HIV-1 virus replication	enhanced by expression of human gene	64784	CRTC3			18187620,	2016-07-26 14:53	Knockdown of CREB regulated transcription coactivator 3 (CRTC3) by siRNA inhibits HIV-1 replication in HeLa-derived TZM-bl cells
		HIV-1 virus replication	enhanced by expression of human gene	64793	CEP85			19460752,	2016-07-26 14:53	Knockdown of centrosomal protein 85kDa (CEP85) by shRNA library screening inhibits HIV-1 replication in cultured Jurkat T-cells
		HIV-1 virus replication	enhanced by expression of human gene	64848	YTHDC2			18187620,	2016-07-26 14:53	Knockdown of YTH domain containing 2 (YTHDC2) by siRNA inhibits HIV-1 replication in HeLa-derived TZM-bl cells
		HIV-1 virus replication	enhanced by expression of human gene	64901	RANBP17			18854154,	2016-07-26 14:53	Knockdown of RAN binding protein 17 (RANBP17) by siRNA inhibits the early stages of HIV-1 replication in 293T cells infected with VSV-G pseudotyped HIV-1
		HIV-1 virus replication	enhanced by expression of human gene	65080	MRPL44			18976975,	2016-07-26 14:53	Knockdown of mitochondrial ribosomal protein L44 (MRPL44) by siRNA inhibits HIV-1 replication in HeLa P4/R5 cells
		HIV-1 virus replication	enhanced by expression of human gene	65109	UPF3B			18976975,	2016-07-26 14:53	Knockdown of UPF3 regulator of nonsense transcripts homolog B (UPF3B) by siRNA inhibits HIV-1 replication in HeLa P4/R5 cells
		HIV-1 virus replication	enhanced by expression of human gene	65125	WNK1			18976975,	2016-07-26 14:53	Knockdown of WNK lysine deficient protein kinase 1 (WNK1) by siRNA inhibits HIV-1 replication in HeLa P4/R5 cells
		HIV-1 virus replication	enhanced by expression of human gene	65125	WNK1			18187620,	2016-07-26 14:53	Knockdown of WNK lysine deficient protein kinase 1 (WNK1) by siRNA inhibits HIV-1 replication in HeLa-derived TZM-bl cells
		HIV-1 virus replication	enhanced by expression of human gene	65249	ZSWIM4			18976975,	2016-07-26 14:53	Knockdown of zinc finger, SWIM-type containing 4 (ZSWIM4) by siRNA inhibits HIV-1 replication in HeLa P4/R5 cells
		HIV-1 virus replication	enhanced by expression of human gene	65260	COA7			19460752,	2016-07-26 14:53	Knockdown of Sel1 repeat containing 1 (SELRC1; C1orf163) by shRNA library screening inhibits HIV-1 replication in cultured Jurkat T-cells
		HIV-1 virus replication	enhanced by expression of human gene	65263	PYCR3			18854154,	2016-07-26 14:53	Knockdown of pyrroline-5-carboxylate reductase-like (PYCRL) by siRNA inhibits the early stages of HIV-1 replication in 293T cells infected with VSV-G pseudotyped HIV-1
		HIV-1 virus replication	enhanced by expression of human gene	65264	UBE2Z			18976975,	2016-07-26 14:53	Knockdown of ubiquitin-conjugating enzyme E2Z (UBE2Z) by siRNA inhibits HIV-1 replication in HeLa P4/R5 cells
		HIV-1 virus replication	enhanced by expression of human gene	65977	PLEKHA3			18187620,	2016-07-26 14:53	Knockdown of pleckstrin homology domain containing, family A, member 3 (PLEKHA3) by siRNA inhibits HIV-1 replication in HeLa-derived TZM-bl cells
		HIV-1 virus replication	enhanced by expression of human gene	65988	ZNF747			18976975,	2016-07-26 14:53	Knockdown of zinc finger protein 747 (ZNF747) by siRNA inhibits HIV-1 replication in HeLa P4/R5 cells
		HIV-1 virus replication	enhanced by expression of human gene	79009	DDX50			18976975,	2016-07-26 14:53	Knockdown of DEAD (Asp-Glu-Ala-Asp) box polypeptide 50 (DDX50) by siRNA inhibits HIV-1 replication in HeLa P4/R5 cells
		HIV-1 virus replication	enhanced by expression of human gene	79033	ERI3			18854154,	2016-07-26 14:53	Knockdown of ERI1 exoribonuclease family member 3 (ERI3) by siRNA inhibits the early stages of HIV-1 replication in 293T cells infected with VSV-G pseudotyped HIV-1
		HIV-1 virus replication	enhanced by expression of human gene	79036	KXD1			18854154,	2016-07-26 14:53	Knockdown of KxDL motif containing 1 (KXD1) by siRNA inhibits the early stages of HIV-1 replication in 293T cells infected with VSV-G pseudotyped HIV-1
		HIV-1 virus replication	enhanced by expression of human gene	79102	RNF26			18976975,	2016-07-26 14:53	Knockdown of ring finger protein 26 (RNF26) by siRNA inhibits HIV-1 replication in HeLa P4/R5 cells
		HIV-1 virus replication	enhanced by expression of human gene	79102	RNF26			18187620,	2016-07-26 14:53	Knockdown of ring finger protein 26 (RNF26) by siRNA inhibits HIV-1 replication in HeLa-derived TZM-bl cells
		HIV-1 virus replication	enhanced by expression of human gene	79132	DHX58			18976975,	2016-07-26 14:53	Knockdown of DEXH (Asp-Glu-X-His) box polypeptide 58 (DHX58) by siRNA inhibits HIV-1 replication in HeLa P4/R5 cells
		HIV-1 virus replication	enhanced by expression of human gene	79159	NOL12			19460752,	2016-07-26 14:53	Knockdown of nucleolar protein 12 (NOL12) by shRNA library screening inhibits HIV-1 replication in cultured Jurkat T-cells
		HIV-1 virus replication	enhanced by expression of human gene	79228	THOC6			18976975,	2016-07-26 14:53	Knockdown of THO complex 6 homolog (THOC6) by siRNA inhibits HIV-1 replication in HeLa P4/R5 cells
		HIV-1 virus replication	enhanced by expression of human gene	79590	MRPL24			18976975,	2016-07-26 14:53	Knockdown of mitochondrial ribosomal protein L24 (MRPL24) by siRNA inhibits HIV-1 replication in HeLa P4/R5 cells
		HIV-1 virus replication	enhanced by expression of human gene	79646	PANK3			18976975,	2016-07-26 14:53	Knockdown of pantothenate kinase 3 (PANK3) by siRNA inhibits HIV-1 replication in HeLa P4/R5 cells
		HIV-1 virus replication	enhanced by expression of human gene	79671	NLRX1			18854154,	2016-07-26 14:53	Knockdown of NLR family member X1 (NLRX1) by siRNA inhibits the early stages of HIV-1 replication in 293T cells infected with VSV-G pseudotyped HIV-1
		HIV-1 virus replication	enhanced by expression of human gene	79714	CCDC51			18854154,	2016-07-26 14:53	Knockdown of coiled-coil domain containing 51 (CCDC51) by siRNA inhibits the early stages of HIV-1 replication in 293T cells infected with VSV-G pseudotyped HIV-1
		HIV-1 virus replication	enhanced by expression of human gene	79774	GRTP1			18187620,	2016-07-26 14:53	Knockdown of growth hormone regulated TBC protein 1 (GRTP1) by siRNA inhibits HIV-1 replication in HeLa-derived TZM-bl cells
		HIV-1 virus replication	enhanced by expression of human gene	79781	IQCA1			18854154,	2016-07-26 14:53	Knockdown of IQ motif containing with AAA domain 1 (IQCA1) by siRNA inhibits the early stages of HIV-1 replication in 293T cells infected with VSV-G pseudotyped HIV-1
		HIV-1 virus replication	enhanced by expression of human gene	79801	SHCBP1			18976975,	2016-07-26 14:53	Knockdown of SHC SH2-domain binding protein 1 (SHCBP1) by siRNA inhibits HIV-1 replication in HeLa P4/R5 cells
		HIV-1 virus replication	enhanced by expression of human gene	79818	ZNF552			18976975,	2016-07-26 14:53	Knockdown of zinc finger protein 552 (ZNF552) by siRNA inhibits HIV-1 replication in HeLa P4/R5 cells
		HIV-1 virus replication	enhanced by expression of human gene	79848	CSPP1			18187620,	2016-07-26 14:53	Knockdown of centrosome and spindle pole associated protein 1 (CSPP1) by siRNA inhibits HIV-1 replication in HeLa-derived TZM-bl cells
		HIV-1 virus replication	enhanced by expression of human gene	79861	TUBAL3			18187620,	2016-07-26 14:53	Knockdown of tubulin, alpha-like 3 (TUBAL3) by siRNA inhibits HIV-1 replication in HeLa-derived TZM-bl cells
		HIV-1 virus replication	enhanced by expression of human gene	79879	CCDC134			18187620,	2016-07-26 14:53	Knockdown of coiled-coil domain containing 134 (CCDC134) by siRNA inhibits HIV-1 replication in HeLa-derived TZM-bl cells
		HIV-1 virus replication	enhanced by expression of human gene	79902	NUP85			18187620,	2016-07-26 14:53	Knockdown of nucleoporin 85kDa (NUP85) by siRNA inhibits HIV-1 replication in HeLa-derived TZM-bl cells
		HIV-1 virus replication	enhanced by expression of human gene	79962	DNAJC22			19460752,	2016-07-26 14:53	Knockdown of DnaJ (Hsp40) homolog, subfamily C, member 22 (DNAJC22) by shRNA library screening inhibits HIV-1 replication in cultured Jurkat T-cells
		HIV-1 virus replication	enhanced by expression of human gene	80010	RMI1			18854154,	2016-07-26 14:53	Knockdown of RecQ mediated genome instability 1, homolog (S. cerevisiae, RMI1) by siRNA inhibits the early stages of HIV-1 replication in 293T cells infected with VSV-G pseudotyped HIV-1
		HIV-1 virus replication	enhanced by expression of human gene	80131	LRRC8E			18854154,	2016-07-26 14:53	Knockdown of leucine rich repeat containing 8 family, member E (LRRC8E) by siRNA inhibits the early stages of HIV-1 replication in 293T cells infected with VSV-G pseudotyped HIV-1
		HIV-1 virus replication	enhanced by expression of human gene	80198	MUS81			18854154,	2016-07-26 14:53	Knockdown of MUS81 endonuclease homolog (S. cerevisiae, MUS81) by siRNA inhibits the early stages of HIV-1 replication in 293T cells infected with VSV-G pseudotyped HIV-1
		HIV-1 virus replication	enhanced by expression of human gene	80223	RAB11FIP1			23592992,	2016-07-26 14:53	Knockdown of RAB11-FIP1C by shRNA inhibits HIV-1 infectivity in TZM-bl cells
		HIV-1 virus replication	enhanced by expression of human gene	80258	EFHC2			18187620,	2016-07-26 14:53	Knockdown of EF-hand domain (C-terminal) containing 2 (EFHC2) by siRNA inhibits HIV-1 replication in HeLa-derived TZM-bl cells
		HIV-1 virus replication	enhanced by expression of human gene	80306	MED28			18187620, 25100719	2016-07-26 14:53	Knockdown of mediator complex subunit 28 (MED28) by siRNA inhibits HIV-1 replication in HeLa-derived TZM-bl cells
		HIV-1 virus replication	enhanced by expression of human gene	80306	MED28			18976975,	2016-07-26 14:53	Knockdown of mediator complex subunit 28 (MED28) by siRNA inhibits HIV-1 replication in HeLa P4/R5 cells
		HIV-1 virus replication	enhanced by expression of human gene	80319	CXXC4			19460752,	2016-07-26 14:53	Knockdown of CXXC finger protein 4 (CXXC4; IDAX) by shRNA library screening inhibits HIV-1 replication in cultured Jurkat T-cells
		HIV-1 virus replication	enhanced by expression of human gene	80325	ABTB1			18976975,	2016-07-26 14:53	Knockdown of ankyrin repeat and BTB domain containing 1 (ABTB1) by siRNA inhibits HIV-1 replication in HeLa P4/R5 cells
		HIV-1 virus replication	enhanced by expression of human gene	80345	ZSCAN16			18976975,	2016-07-26 14:53	Knockdown of zinc finger and SCAN domain containing 16 (ZSCAN16) by siRNA inhibits HIV-1 replication in HeLa P4/R5 cells
		HIV-1 virus replication	enhanced by expression of human gene	80347	COASY			18854154,	2016-07-26 14:53	Knockdown of CoA synthase (COASY) by siRNA inhibits the early stages of HIV-1 replication in 293T cells infected with VSV-G pseudotyped HIV-1
		HIV-1 virus replication	enhanced by expression of human gene	80762	NDFIP1			18854154,	2016-07-26 14:53	Knockdown of Nedd4 family interacting protein 1 (NDFIP1) by siRNA inhibits the early stages of HIV-1 replication in 293T cells infected with VSV-G pseudotyped HIV-1
		HIV-1 virus replication	enhanced by expression of human gene	80816	ASXL3			18976975,	2016-07-26 14:53	Knockdown of additional sex combs like 3 (ASXL3) by siRNA inhibits HIV-1 replication in HeLa P4/R5 cells
		HIV-1 virus replication	enhanced by expression of human gene	80818	ZNF436			18187620,	2016-07-26 14:53	Knockdown of zinc finger protein 436 (ZNF436) by siRNA inhibits HIV-1 replication in HeLa-derived TZM-bl cells
		HIV-1 virus replication	enhanced by expression of human gene	80824	DUSP16			18854154,	2016-07-26 14:53	Knockdown of dual specificity phosphatase 16 (DUSP16) by siRNA inhibits the early stages of HIV-1 replication in 293T cells infected with VSV-G pseudotyped HIV-1
		HIV-1 virus replication	enhanced by expression of human gene	80853	KDM7A			18187620,	2016-07-26 14:53	Knockdown of jumonji C domain containing histone demethylase 1 homolog D (JHDM1D) by siRNA inhibits HIV-1 replication in HeLa-derived TZM-bl cells
		HIV-1 virus replication	enhanced by expression of human gene	81494	CFHR5			18976975,	2016-07-26 14:53	Knockdown of complement factor H-related 5 (CFHR5) by siRNA inhibits HIV-1 replication in HeLa P4/R5 cells
		HIV-1 virus replication	enhanced by expression of human gene	81603	TRIM8			18854154,	2016-07-26 14:53	Knockdown of tripartite motif containing 8 (TRIM8) by siRNA inhibits the early stages of HIV-1 replication in 293T cells infected with VSV-G pseudotyped HIV-1
		HIV-1 virus replication	enhanced by expression of human gene	81615	TMEM163			18187620,	2016-07-26 14:53	Knockdown of transmembrane protein 163 (TMEM163) by siRNA inhibits HIV-1 replication in HeLa-derived TZM-bl cells
		HIV-1 virus replication	enhanced by expression of human gene	81671	VMP1			22404213,	2016-07-26 14:53	Knockdown of vacuole membrane protein 1 (VMP1) by siRNA inhibits HIV-1 replication in CD4+/CCR5+/CXCR4+ TZM-bl HeLa cells
		HIV-1 virus replication	enhanced by expression of human gene	81786	TRIM7			18854154,	2016-07-26 14:53	Knockdown of tripartite motif containing 7 (TRIM7) by siRNA inhibits the early stages of HIV-1 replication in 293T cells infected with VSV-G pseudotyped HIV-1
		HIV-1 virus replication	enhanced by expression of human gene	81790	RNF170			18187620,	2016-07-26 14:53	Knockdown of ring finger protein 170 (RNF170) by siRNA inhibits HIV-1 replication in HeLa-derived TZM-bl cells
		HIV-1 virus replication	enhanced by expression of human gene	81844	TRIM56			18854154,	2016-07-26 14:53	Knockdown of tripartite motif containing 56 (TRIM56) by siRNA inhibits the early stages of HIV-1 replication in 293T cells infected with VSV-G pseudotyped HIV-1
		HIV-1 virus replication	enhanced by expression of human gene	81846	SBF2			18976975,	2016-07-26 14:53	Knockdown of SET binding factor 2 (SBF2) by siRNA inhibits HIV-1 replication in HeLa P4/R5 cells
		HIV-1 virus replication	enhanced by expression of human gene	81855	SFXN3			18854154,	2016-07-26 14:53	Knockdown of sideroflexin 3 (SFXN3) by siRNA inhibits the early stages of HIV-1 replication in 293T cells infected with VSV-G pseudotyped HIV-1
		HIV-1 virus replication	enhanced by expression of human gene	81875	ISG20L2			18976975,	2016-07-26 14:53	Knockdown of interferon stimulated exonuclease gene 20kDa-like 2 (ISG20L2) by siRNA inhibits HIV-1 replication in HeLa P4/R5 cells
		HIV-1 virus replication	enhanced by expression of human gene	81876	RAB1B			18187620,	2016-07-26 14:53	Knockdown of RAB1B, member RAS oncogene family (RAB1B) by siRNA inhibits HIV-1 replication in HeLa-derived TZM-bl cells
		HIV-1 virus replication	enhanced by expression of human gene	83544	DNAL1			18187620,	2016-07-26 14:53	Knockdown of dynein, axonemal, light chain 1 (DNAL1) by siRNA inhibits HIV-1 replication in HeLa-derived TZM-bl cells
		HIV-1 virus replication	enhanced by expression of human gene	83544	DNAL1			22018492,	2016-07-26 14:53	Knockdown of DNAL1 and MAP4 by siRNAs and shRNAs inhibits HIV-1 replication in HeLa P4.2 cells by blocking reverse transcription and 2-LTR formation
		HIV-1 virus replication	enhanced by expression of human gene	83548	COG3			18187620,	2016-07-26 14:53	Knockdown of component of oligomeric golgi complex 3 (COG3) by siRNA inhibits HIV-1 replication in HeLa-derived TZM-bl cells
		HIV-1 virus replication	enhanced by expression of human gene	83596	BCL2L12			18976975,	2016-07-26 14:53	Knockdown of BCL2-like 12 (BCL2L12) by siRNA inhibits HIV-1 replication in HeLa P4/R5 cells
		HIV-1 virus replication	enhanced by expression of human gene	83666	PARP9			18854154,	2016-07-26 14:53	Knockdown of poly (ADP-ribose) polymerase family, member 9 (PARP9) by siRNA inhibits the early stages of HIV-1 replication in 293T cells infected with VSV-G pseudotyped HIV-1
		HIV-1 virus replication	enhanced by expression of human gene	83707	TRPT1			18976975,	2016-07-26 14:53	Knockdown of tRNA phosphotransferase 1 (TRPT1) by siRNA inhibits HIV-1 replication in HeLa P4/R5 cells
		HIV-1 virus replication	enhanced by expression of human gene	83844	USP26			18187620,	2016-07-26 14:53	Knockdown of ubiquitin specific peptidase 26 (USP26) by siRNA inhibits HIV-1 replication in HeLa-derived TZM-bl cells
		HIV-1 virus replication	enhanced by expression of human gene	83857	TMTC1			18187620,	2016-07-26 14:53	Knockdown of transmembrane and tetratricopeptide repeat containing 1 (TMTC1) by siRNA inhibits HIV-1 replication in HeLa-derived TZM-bl cells
		HIV-1 virus replication	enhanced by expression of human gene	83874	TBC1D10A			18976975,	2016-07-26 14:53	Knockdown of TBC1 domain family, member 10A (TBC1D10A) by siRNA inhibits HIV-1 replication in HeLa P4/R5 cells
		HIV-1 virus replication	enhanced by expression of human gene	83881	MIXL1			18976975,	2016-07-26 14:53	Knockdown of Mix paired-like homeobox (MIXL1) by siRNA inhibits HIV-1 replication in HeLa P4/R5 cells
		HIV-1 virus replication	enhanced by expression of human gene	83930	STARD3NL			18187620,	2016-07-26 14:53	Knockdown of STARD3 N-terminal like (STARD3NL) by siRNA inhibits HIV-1 replication in HeLa-derived TZM-bl cells
		HIV-1 virus replication	enhanced by expression of human gene	83940	TATDN1			18976975,	2016-07-26 14:53	Knockdown of TatD DNase domain containing 1 (TATDN1) by siRNA inhibits HIV-1 replication in HeLa P4/R5 cells
		HIV-1 virus replication	enhanced by expression of human gene	83989	FAM172A			18854154,	2016-07-26 14:53	Knockdown of family with sequence similarity 172, member A (C5orf21; FAM172A) by siRNA inhibits the early stages of HIV-1 replication in 293T cells infected with VSV-G pseudotyped HIV-1
		HIV-1 virus replication	enhanced by expression of human gene	84057	MND1			18187620,	2016-07-26 14:53	Knockdown of meiotic nuclear divisions 1 homolog (MND1) by siRNA inhibits HIV-1 replication in HeLa-derived TZM-bl cells
		HIV-1 virus replication	enhanced by expression of human gene	84078	KBTBD7			18187620,	2016-07-26 14:53	Knockdown of kelch repeat and BTB (POZ) domain containing 7 (KBTBD7) by siRNA inhibits HIV-1 replication in HeLa-derived TZM-bl cells
		HIV-1 virus replication	enhanced by expression of human gene	84084	RAB6C			18187620,	2016-07-26 14:53	Knockdown of RAB6C, member RAS oncogene family by siRNA inhibits HIV-1 replication in HeLa-derived TZM-bl cells
		HIV-1 virus replication	enhanced by expression of human gene	84125	LRRIQ1			18976975,	2016-07-26 14:53	Knockdown of leucine-rich repeats and IQ motif containing 1 (LRRIQ1) by siRNA inhibits HIV-1 replication in HeLa P4/R5 cells
		HIV-1 virus replication	enhanced by expression of human gene	84220	RGPD5			18187620,	2016-07-26 14:53	Knockdown of RANBP2-like and GRIP domain containing 5 (RGPD5) by siRNA inhibits HIV-1 replication in HeLa-derived TZM-bl cells
		HIV-1 virus replication	enhanced by expression of human gene	84296	GINS4			18854154,	2016-07-26 14:53	Knockdown of GINS complex subunit 4 (GINS4) by siRNA inhibits the early stages of HIV-1 replication in 293T cells infected with VSV-G pseudotyped HIV-1
		HIV-1 virus replication	enhanced by expression of human gene	84306	PDCD2L			18854154,	2016-07-26 14:53	Knockdown of programmed cell death 2-like (PDCD2L) by siRNA inhibits the early stages of HIV-1 replication in 293T cells infected with VSV-G pseudotyped HIV-1
		HIV-1 virus replication	enhanced by expression of human gene	84313	VPS25			26268989,	2016-07-26 14:53	shRNA knockdown of VPS25 (ESCRT-II component) impairs HIV-1 CA-p24 production when using wild type (HIV-1 LAI) and VSV-pseudotyped virus; HIV replication is enhanced by VPS25
		HIV-1 virus replication	enhanced by expression of human gene	84619	ZGPAT			18854154,	2016-07-26 14:53	Knockdown of zinc finger, CCCH-type with G patch domain (ZGPAT) by siRNA inhibits the early stages of HIV-1 replication in 293T cells infected with VSV-G pseudotyped HIV-1
		HIV-1 virus replication	enhanced by expression of human gene	84622	ZNF594			18854154,	2016-07-26 14:53	Knockdown of zinc finger protein 594 (ZNF594) by siRNA inhibits the early stages of HIV-1 replication in 293T cells infected with VSV-G pseudotyped HIV-1
		HIV-1 virus replication	enhanced by expression of human gene	84631	SLITRK2			19460752,	2017-09-12 10:58	Knockdown of SLITRK2 (CXorf1) by shRNA library screening inhibits HIV-1 replication in cultured Jurkat T-cells
		HIV-1 virus replication	enhanced by expression of human gene	84643	KIF2B			18976975,	2016-07-26 14:53	Knockdown of kinesin family member 2B (KIF2B) by siRNA inhibits HIV-1 replication in HeLa P4/R5 cells
		HIV-1 virus replication	enhanced by expression of human gene	84675	TRIM55			18187620,	2016-07-26 14:53	Knockdown of tripartite motif containing 55 (TRIM55) by siRNA inhibits HIV-1 replication in HeLa-derived TZM-bl cells
		HIV-1 virus replication	enhanced by expression of human gene	84675	TRIM55			18854154,	2016-07-26 14:53	Knockdown of tripartite motif containing 55 (TRIM55) by siRNA inhibits the early stages of HIV-1 replication in 293T cells infected with VSV-G pseudotyped HIV-1
		HIV-1 virus replication	enhanced by expression of human gene	84706	GPT2			18854154,	2016-07-26 14:53	Knockdown of glutamic pyruvate transaminase (alanine aminotransferase) 2 (GPT2) by siRNA inhibits the early stages of HIV-1 replication in 293T cells infected with VSV-G pseudotyped HIV-1
		HIV-1 virus replication	enhanced by expression of human gene	84759	PCGF1			18976975,	2016-07-26 14:53	Knockdown of polycomb group ring finger 1 (PCGF1) by siRNA inhibits HIV-1 replication in HeLa P4/R5 cells
		HIV-1 virus replication	enhanced by expression of human gene	84790	TUBA1C			19460752,	2016-07-26 14:53	Knockdown of tubulin, alpha 1c (TUBA1C) by shRNA library screening inhibits HIV-1 replication in cultured Jurkat T-cells
		HIV-1 virus replication	enhanced by expression of human gene	84893	FBXO18			18187620,	2016-07-26 14:53	Knockdown of F-box protein, helicase 18 (FBXO18) by siRNA inhibits HIV-1 replication in HeLa-derived TZM-bl cells
		HIV-1 virus replication	enhanced by expression of human gene	84914	ZNF587			18854154,	2016-07-26 14:53	Knockdown of zinc finger protein 587 (ZNF587) by siRNA inhibits the early stages of HIV-1 replication in 293T cells infected with VSV-G pseudotyped HIV-1
		HIV-1 virus replication	enhanced by expression of human gene	84918	LRP11			18976975,	2016-07-26 14:53	Knockdown of low density lipoprotein receptor-related protein 11 (LRP11) by siRNA inhibits HIV-1 replication in HeLa P4/R5 cells
		HIV-1 virus replication	enhanced by expression of human gene	84950	PRPF38A			18854154,	2016-07-26 14:53	Knockdown of PRP38 pre-mRNA processing factor 38 domain containing A (PRPF38A) by siRNA inhibits the early stages of HIV-1 replication in 293T cells infected with VSV-G pseudotyped HIV-1
		HIV-1 virus replication	enhanced by expression of human gene	84991	RBM17			18854154,	2016-07-26 14:53	Knockdown of RNA binding motif protein 17 (RBM17) by siRNA inhibits the early stages of HIV-1 replication in 293T cells infected with VSV-G pseudotyped HIV-1
		HIV-1 virus replication	enhanced by expression of human gene	84992	PIGY			18187620,	2016-07-26 14:53	Knockdown of phosphatidylinositol glycan anchor biosynthesis, class Y (PIGY) by siRNA inhibits HIV-1 replication in HeLa-derived TZM-bl cells
		HIV-1 virus replication	enhanced by expression of human gene	85366	MYLK2			18976975,	2016-07-26 14:53	Knockdown of myosin light chain kinase 2 (MYLK2) by siRNA inhibits HIV-1 replication in HeLa P4/R5 cells
		HIV-1 virus replication	enhanced by expression of human gene	89766	UMODL1			18854154,	2016-07-26 14:53	Knockdown of uromodulin-like 1 (UMODL1) by siRNA inhibits the early stages of HIV-1 replication in 293T cells infected with VSV-G pseudotyped HIV-1
		HIV-1 virus replication	enhanced by expression of human gene	89849	ATG16L2			18187620,	2016-07-26 14:53	Knockdown of ATG16 autophagy related 16-like 2 (ATG16L2) by siRNA inhibits HIV-1 replication in HeLa-derived TZM-bl cells
		HIV-1 virus replication	enhanced by expression of human gene	89849	ATG16L2			23439083,	2016-07-26 14:53	High levels of additive and synergic antiretroviral activity are obtained by using antiretroviral compounds (T1249, 3TC, RAL, or IDV) in PM1 cells stably expressing anti-host shRNAs (IPO7, HSPD1, or ATG16) or anti-HIV shRNAs (Pol, RT, or Nef)
		HIV-1 virus replication	enhanced by expression of human gene	89885	FATE1			18976975,	2016-07-26 14:53	Knockdown of fetal and adult testis expressed 1 (FATE1) by siRNA inhibits HIV-1 replication in HeLa P4/R5 cells
		HIV-1 virus replication	enhanced by expression of human gene	90288	EFCAB12			18976975,	2016-07-26 14:53	Knockdown of chromosome 3 open reading frame 25 (C3orf25) by siRNA inhibits HIV-1 replication in HeLa P4/R5 cells
		HIV-1 virus replication	enhanced by expression of human gene	90326	THAP3			18187620,	2016-07-26 14:53	Knockdown of THAP domain containing, apoptosis associated protein 3 (THAP3) by siRNA inhibits HIV-1 replication in HeLa-derived TZM-bl cells
		HIV-1 virus replication	enhanced by expression of human gene	90390	MED30			25100719,	2016-07-26 14:53	Knockdown of mediator complex subunit 30 (MED30) by siRNA inhibits HIV-1 replication in HeLa-derived TZM-bl cells
		HIV-1 virus replication	enhanced by expression of human gene	91074	ANKRD30A			18187620,	2016-07-26 14:53	Knockdown of ankyrin repeat domain 30A (ANKRD30A) by siRNA inhibits HIV-1 replication in HeLa-derived TZM-bl cells
		HIV-1 virus replication	enhanced by expression of human gene	91074	ANKRD30A			18976975,	2016-07-26 14:53	Knockdown of ankyrin repeat domain 30A (ANKRD30A) by siRNA inhibits HIV-1 replication in HeLa P4/R5 cells
		HIV-1 virus replication	enhanced by expression of human gene	91351	DDX60L			18976975,	2016-07-26 14:53	Knockdown of DEAD (Asp-Glu-Ala-Asp) box polypeptide 60-like (DDX60L) by siRNA inhibits HIV-1 replication in HeLa P4/R5 cells
		HIV-1 virus replication	enhanced by expression of human gene	91404	SESTD1			18187620,	2016-07-26 14:53	Knockdown of SEC14 and spectrin domains 1 (SESTD1) by siRNA inhibits HIV-1 replication in HeLa-derived TZM-bl cells
		HIV-1 virus replication	enhanced by expression of human gene	91754	NEK9			18976975,	2016-07-26 14:53	Knockdown of NIMA-related kinase 9 (NEK9) by siRNA inhibits HIV-1 replication in HeLa P4/R5 cells
		HIV-1 virus replication	enhanced by expression of human gene	91801	ALKBH8			18187620,	2016-07-26 14:53	Knockdown of alkB, alkylation repair homolog 8 (ALKBH8) by siRNA inhibits HIV-1 replication in HeLa-derived TZM-bl cells
		HIV-1 virus replication	enhanced by expression of human gene	91942	NDUFAF2			18854154,	2016-07-26 14:53	Knockdown of NADH dehydrogenase (ubiquinone) 1 alpha subcomplex, assembly factor 2 (NDUFAF2) by siRNA inhibits the early stages of HIV-1 replication in 293T cells infected with VSV-G pseudotyped HIV-1
		HIV-1 virus replication	enhanced by expression of human gene	91947	ARRDC4			18976975,	2016-07-26 14:53	Knockdown of arrestin domain containing 4 (ARRDC4) by siRNA inhibits HIV-1 replication in HeLa P4/R5 cells
		HIV-1 virus replication	enhanced by expression of human gene	92293	TMEM132C			18187620,	2016-07-26 14:53	Knockdown of transmembrane protein 132C (TMEM132C) by siRNA inhibits HIV-1 replication in HeLa-derived TZM-bl cells
		HIV-1 virus replication	enhanced by expression of human gene	94120	SYTL3			25940347,	2016-07-26 14:53	Silencing of SLP3 by shRNA inhibits HIV-1 replication in Jurkat cells
		HIV-1 virus replication	enhanced by expression of human gene	94233	OPN4			18976975,	2016-07-26 14:53	Knockdown of opsin 4 (OPN4) by siRNA inhibits HIV-1 replication in HeLa P4/R5 cells
		HIV-1 virus replication	enhanced by expression of human gene	112479	ERI2			18187620,	2016-07-26 14:53	Knockdown of ERI1 exoribonuclease family member 2 (ERI2) by siRNA inhibits HIV-1 replication in HeLa-derived TZM-bl cells
		HIV-1 virus replication	enhanced by expression of human gene	112950	MED8			18976975,	2016-07-26 14:53	Knockdown of mediator complex subunit 8 (MED8) by siRNA inhibits HIV-1 replication in HeLa P4/R5 cells
		HIV-1 virus replication	enhanced by expression of human gene	113189	CHST14			18976975,	2016-07-26 14:53	Knockdown of carbohydrate (N-acetylgalactosamine 4-0) sulfotransferase 14 (CHST14) by siRNA inhibits HIV-1 replication in HeLa P4/R5 cells
		HIV-1 virus replication	enhanced by expression of human gene	113235	SLC46A1			18187620,	2016-07-26 14:53	Knockdown of solute carrier family 46 (folate transporter), member 1 (SLC46A1) by siRNA inhibits HIV-1 replication in HeLa-derived TZM-bl cells
		HIV-1 virus replication	enhanced by expression of human gene	113402	SFT2D1			18187620,	2016-07-26 14:53	Knockdown of SFT2 domain containing 1 (SFT2D1) by siRNA inhibits HIV-1 replication in HeLa-derived TZM-bl cells
		HIV-1 virus replication	enhanced by expression of human gene	113746	ODF3			18976975,	2016-07-26 14:53	Knockdown of outer dense fiber of sperm tails 3 (ODF3) by siRNA inhibits HIV-1 replication in HeLa P4/R5 cells
		HIV-1 virus replication	enhanced by expression of human gene	114134	SLC2A13			18976975,	2016-07-26 14:53	Knockdown of solute carrier family 2 (facilitated glucose transporter), member 13 (SLC2A13) by siRNA inhibits HIV-1 replication in HeLa P4/R5 cells
		HIV-1 virus replication	enhanced by expression of human gene	114769	CARD16			18187620,	2016-07-26 14:53	Knockdown of caspase recruitment domain family, member 16 (CARD16; COP1) by siRNA inhibits HIV-1 replication in HeLa-derived TZM-bl cells
		HIV-1 virus replication	enhanced by expression of human gene	114780	PKD1L2			18187620,	2016-07-26 14:53	Knockdown of polycystic kidney disease 1-like 2 (PKD1L2) by siRNA inhibits HIV-1 replication in HeLa-derived TZM-bl cells
		HIV-1 virus replication	enhanced by expression of human gene	114786	XKR4			18187620,	2016-07-26 14:53	Knockdown of XK, Kell blood group complex subunit-related family, member 4 (XKR4) by siRNA inhibits HIV-1 replication in HeLa-derived TZM-bl cells
		HIV-1 virus replication	enhanced by expression of human gene	114880	OSBPL6			18854154,	2016-07-26 14:53	Knockdown of oxysterol binding protein-like 6 (OSBPL6) by siRNA inhibits the early stages of HIV-1 replication in 293T cells infected with VSV-G pseudotyped HIV-1
		HIV-1 virus replication	enhanced by expression of human gene	114881	OSBPL7			18976975,	2016-07-26 14:53	Knockdown of oxysterol binding protein-like 7 (OSBPL7) by siRNA inhibits HIV-1 replication in HeLa P4/R5 cells
		HIV-1 virus replication	enhanced by expression of human gene	116255	MOGAT1			18976975,	2016-07-26 14:53	Knockdown of monoacylglycerol O-acyltransferase 1 (MOGAT1) by siRNA inhibits HIV-1 replication in HeLa P4/R5 cells
		HIV-1 virus replication	enhanced by expression of human gene	116986	AGAP2			18187620,	2016-07-26 14:53	Knockdown of ArfGAP with GTPase domain, ankyrin repeat and PH domain 2 (AGAP2) by siRNA inhibits HIV-1 replication in HeLa-derived TZM-bl cells
		HIV-1 virus replication	enhanced by expression of human gene	117531	TMC1			18976975,	2016-07-26 14:53	Knockdown of transmembrane channel-like 1 (TMC1) by siRNA inhibits HIV-1 replication in HeLa P4/R5 cells
		HIV-1 virus replication	enhanced by expression of human gene	121506	ERP27			18187620,	2016-07-26 14:53	Knockdown of endoplasmic reticulum protein 27 (ERP27) by siRNA inhibits HIV-1 replication in HeLa-derived TZM-bl cells
		HIV-1 virus replication	enhanced by expression of human gene	121536	AEBP2			18854154,	2016-07-26 14:53	Knockdown of AE binding protein 2 (AEBP2) by siRNA inhibits the early stages of HIV-1 replication in 293T cells infected with VSV-G pseudotyped HIV-1
		HIV-1 virus replication	enhanced by expression of human gene	122416	ANKRD9			18187620,	2016-07-26 14:53	Knockdown of ankyrin repeat domain 9 (ANKRD9) by siRNA inhibits HIV-1 replication in HeLa-derived TZM-bl cells
		HIV-1 virus replication	enhanced by expression of human gene	124411	ZNF720			18187620,	2016-07-26 14:53	Knockdown of zinc finger protein 720 (ZNF720) by siRNA inhibits HIV-1 replication in HeLa-derived TZM-bl cells
		HIV-1 virus replication	enhanced by expression of human gene	124583	CANT1			18854154,	2016-07-26 14:53	Knockdown of calcium activated nucleotidase 1 (CANT1) by siRNA inhibits the early stages of HIV-1 replication in 293T cells infected with VSV-G pseudotyped HIV-1
		HIV-1 virus replication	enhanced by expression of human gene	124751	KRBA2			18976975,	2016-07-26 14:53	Knockdown of KRAB-A domain containing 2 (KRBA2) by siRNA inhibits HIV-1 replication in HeLa P4/R5 cells
		HIV-1 virus replication	enhanced by expression of human gene	124995	MRPL10			18854154,	2016-07-26 14:53	Knockdown of mitochondrial ribosomal protein L10 (MRPL10) by siRNA inhibits the early stages of HIV-1 replication in 293T cells infected with VSV-G pseudotyped HIV-1
		HIV-1 virus replication	enhanced by expression of human gene	125965	COX6B2			18854154,	2016-07-26 14:53	Knockdown of cytochrome c oxidase subunit VIb polypeptide 2 (COX6B2) by siRNA inhibits the early stages of HIV-1 replication in 293T cells infected with VSV-G pseudotyped HIV-1
		HIV-1 virus replication	enhanced by expression of human gene	126626	GABPB2			18976975,	2016-07-26 14:53	Knockdown of GA binding protein transcription factor, beta subunit 2 (GABPB2) by siRNA inhibits HIV-1 replication in HeLa P4/R5 cells
		HIV-1 virus replication	enhanced by expression of human gene	126638	RPTN			18187620,	2016-07-26 14:53	Knockdown of repetin (RPTN) by siRNA inhibits HIV-1 replication in HeLa-derived TZM-bl cells
		HIV-1 virus replication	enhanced by expression of human gene	128272	ARHGEF19			18187620,	2016-07-26 14:53	Knockdown of Rho guanine nucleotide exchange factor 19 (ARHGEF19) by siRNA inhibits HIV-1 replication in HeLa-derived TZM-bl cells
		HIV-1 virus replication	enhanced by expression of human gene	128611	ZNF831			18187620,	2016-07-26 14:53	Knockdown of zinc finger protein 831 (ZNF831; C20orf174) by siRNA inhibits HIV-1 replication in HeLa-derived TZM-bl cells
		HIV-1 virus replication	enhanced by expression of human gene	128821	CST9L			18976975,	2016-07-26 14:53	Knockdown of cystatin 9-like (CST9L) by siRNA inhibits HIV-1 replication in HeLa P4/R5 cells
		HIV-1 virus replication	enhanced by expression of human gene	132321	C4orf33			18187620,	2016-07-26 14:53	Knockdown of chromosome 4 open reading frame 33 (C4orf33) by siRNA inhibits HIV-1 replication in HeLa-derived TZM-bl cells
		HIV-1 virus replication	enhanced by expression of human gene	132851	SPATA4			18976975,	2016-07-26 14:53	Knockdown of spermatogenesis associated 4 (SPATA4) by siRNA inhibits HIV-1 replication in HeLa P4/R5 cells
		HIV-1 virus replication	enhanced by expression of human gene	132946	ARL9			18976975,	2016-07-26 14:53	Knockdown of ADP-ribosylation factor-like 9 (ARL9) by siRNA inhibits HIV-1 replication in HeLa P4/R5 cells
		HIV-1 virus replication	enhanced by expression of human gene	134548	SOWAHA			18187620,	2016-07-26 14:53	Knockdown of sosondowah ankyrin repeat domain family member A (SOWAHA; ANKRD43) by siRNA inhibits HIV-1 replication in HeLa-derived TZM-bl cells
		HIV-1 virus replication	enhanced by expression of human gene	138050	HGSNAT			18976975,	2016-07-26 14:53	Knockdown of heparan-alpha-glucosaminide N-acetyltransferase (HGSNAT) by siRNA inhibits HIV-1 replication in HeLa P4/R5 cells
		HIV-1 virus replication	enhanced by expression of human gene	138151	NACC2			18976975,	2016-07-26 14:53	Knockdown of NACC family member 2, BEN and BTB (POZ) domain containing (NACC2) by siRNA inhibits HIV-1 replication in HeLa P4/R5 cells
		HIV-1 virus replication	enhanced by expression of human gene	138724	C9orf131			18187620,	2016-07-26 14:53	Knockdown of chromosome 9 open reading frame 131 (C9orf131) by siRNA inhibits HIV-1 replication in HeLa-derived TZM-bl cells
		HIV-1 virus replication	enhanced by expression of human gene	140701	ABHD16B			18976975,	2016-07-26 14:53	Knockdown of abhydrolase domain containing 16B (ABHD16B) by siRNA inhibits HIV-1 replication in HeLa P4/R5 cells
		HIV-1 virus replication	enhanced by expression of human gene	140730	RIMS4			18187620,	2016-07-26 14:53	Knockdown of regulating synaptic membrane exocytosis 4 (RIMS4) by siRNA inhibits HIV-1 replication in HeLa-derived TZM-bl cells
		HIV-1 virus replication	enhanced by expression of human gene	142689	ASB12			18976975,	2016-07-26 14:53	Knockdown of ankyrin repeat and SOCS box containing 12 (ASB12) by siRNA inhibits HIV-1 replication in HeLa P4/R5 cells
		HIV-1 virus replication	enhanced by expression of human gene	143379	C10orf82			18976975,	2016-07-26 14:53	Knockdown of chromosome 10 open reading frame 82 (C10orf82) by siRNA inhibits HIV-1 replication in HeLa P4/R5 cells
		HIV-1 virus replication	enhanced by expression of human gene	143684	FAM76B			18187620,	2016-07-26 14:53	Knockdown of family with sequence similarity 76, member B (FAM76B) by siRNA inhibits HIV-1 replication in HeLa-derived TZM-bl cells
		HIV-1 virus replication	enhanced by expression of human gene	145389	SLC38A6			18976975,	2016-07-26 14:53	Knockdown of solute carrier family 38, member 6 (SLC38A6) by siRNA inhibits HIV-1 replication in HeLa P4/R5 cells
		HIV-1 virus replication	enhanced by expression of human gene	146540	ZNF785			18187620,	2016-07-26 14:53	Knockdown of zinc finger protein 785 (ZNF785) by siRNA inhibits HIV-1 replication in HeLa-derived TZM-bl cells
		HIV-1 virus replication	enhanced by expression of human gene	146542	ZNF688			18976975,	2016-07-26 14:53	Knockdown of zinc finger protein 688 (ZNF688) by siRNA inhibits HIV-1 replication in HeLa P4/R5 cells
		HIV-1 virus replication	enhanced by expression of human gene	147657	ZNF480			18854154,	2016-07-26 14:53	Knockdown of zinc finger protein 480 (ZNF480) by siRNA inhibits the early stages of HIV-1 replication in 293T cells infected with VSV-G pseudotyped HIV-1
		HIV-1 virus replication	enhanced by expression of human gene	147699	PPM1N			18976975,	2016-07-26 14:53	Knockdown of protein phosphatase, Mg2+/Mn2+ dependent, 1N (PPM1N) by siRNA inhibits HIV-1 replication in HeLa P4/R5 cells
		HIV-1 virus replication	enhanced by expression of human gene	147719	LYPD4			18187620,	2016-07-26 14:53	Knockdown of LY6/PLAUR domain containing 4 (LYPD4) by siRNA inhibits HIV-1 replication in HeLa-derived TZM-bl cells
		HIV-1 virus replication	enhanced by expression of human gene	148811	PM20D1			18187620,	2016-07-26 14:53	Knockdown of peptidase M20 domain containing 1 (PM20D1; FLJ32569) by siRNA inhibits HIV-1 replication in HeLa-derived TZM-bl cells
		HIV-1 virus replication	enhanced by expression of human gene	149986	LSM14B			18976975,	2016-07-26 14:53	Knockdown of LSM14B, SCD6 homolog B by siRNA inhibits HIV-1 replication in HeLa P4/R5 cells
		HIV-1 virus replication	enhanced by expression of human gene	150094	SIK1			18976975,	2016-07-26 14:53	Knockdown of salt-inducible kinase 1 (SIK1) by siRNA inhibits HIV-1 replication in HeLa P4/R5 cells
		HIV-1 virus replication	enhanced by expression of human gene	150159	SLC9B1			19460752,	2016-07-26 14:53	Knockdown of solute carrier family 9, subfamily B (cation proton antiporter 2), member 1 (SLC9B1) by shRNA library screening inhibits HIV-1 replication in cultured Jurkat T-cells
		HIV-1 virus replication	enhanced by expression of human gene	150356	CHADL			18854154,	2016-07-26 14:53	Knockdown of chondroadherin-like (CHADL) by siRNA inhibits the early stages of HIV-1 replication in 293T cells infected with VSV-G pseudotyped HIV-1
		HIV-1 virus replication	enhanced by expression of human gene	150763	GPAT2			18976975,	2016-07-26 14:53	Knockdown of glycerol-3-phosphate acyltransferase 2, mitochondrial (GPAT2) by siRNA inhibits HIV-1 replication in HeLa P4/R5 cells
		HIV-1 virus replication	enhanced by expression of human gene	152926	PPM1K			18854154,	2016-07-26 14:53	Knockdown of protein phosphatase, Mg2+/Mn2+ dependent, 1K (PPM1K) by siRNA inhibits the early stages of HIV-1 replication in 293T cells infected with VSV-G pseudotyped HIV-1
		HIV-1 virus replication	enhanced by expression of human gene	153657	TTC23L			18976975,	2016-07-26 14:53	Knockdown of tetratricopeptide repeat domain 23-like (TTC23L) by siRNA inhibits HIV-1 replication in HeLa P4/R5 cells
		HIV-1 virus replication	enhanced by expression of human gene	154796	AMOT			19460752, 25633977	2016-07-26 14:53	Knockdown of angiomotin (AMOT) by shRNA library screening inhibits HIV-1 replication in cultured Jurkat T-cells
		HIV-1 virus replication	enhanced by expression of human gene	154796	AMOT			25633977,	2016-07-26 14:53	Knockdown of Angiomotin (AMOT) by siRNA inhibits HIV-1 release and infectivity, but expression of AMOT-like protein 1 and AMOT-like protein 2 can rescue HIV-1 Gag release
		HIV-1 virus replication	enhanced by expression of human gene	154865	IQUB			18187620,	2016-07-26 14:53	Knockdown of IQ motif and ubiquitin domain containing (IQUB) by siRNA inhibits HIV-1 replication in HeLa-derived TZM-bl cells
		HIV-1 virus replication	enhanced by expression of human gene	157983	C9orf66			18976975,	2016-07-26 14:53	Knockdown of chromosome 9 open reading frame 66 (C9orf66) by siRNA inhibits HIV-1 replication in HeLa P4/R5 cells
		HIV-1 virus replication	enhanced by expression of human gene	158046	NXNL2			18854154,	2016-07-26 14:53	Knockdown of nucleoredoxin-like 2 (NXNL2) by siRNA inhibits the early stages of HIV-1 replication in 293T cells infected with VSV-G pseudotyped HIV-1
		HIV-1 virus replication	enhanced by expression of human gene	163049	ZNF791			18187620,	2016-07-26 14:53	Knockdown of zinc finger protein 791 (ZNF791) by siRNA inhibits HIV-1 replication in HeLa-derived TZM-bl cells
		HIV-1 virus replication	enhanced by expression of human gene	163882	CNST			18854154,	2016-07-26 14:53	Knockdown of consortin, connexin sorting protein (CNST; C1orf71) by siRNA inhibits the early stages of HIV-1 replication in 293T cells infected with VSV-G pseudotyped HIV-1
		HIV-1 virus replication	enhanced by expression of human gene	166012	CHST13			18976975,	2016-07-26 14:53	Knockdown of carbohydrate sulfotransferase 13 (CHST13) by siRNA inhibits HIV-1 replication in HeLa P4/R5 cells
		HIV-1 virus replication	enhanced by expression of human gene	167227	DCP2			18854154,	2016-07-26 14:53	Knockdown of DCP2 decapping enzyme homolog (S. cerevisiae, DCP2) by siRNA inhibits the early stages of HIV-1 replication in 293T cells infected with VSV-G pseudotyped HIV-1
		HIV-1 virus replication	enhanced by expression of human gene	168400	DDX53			18187620,	2016-07-26 14:53	Knockdown of DEAD (Asp-Glu-Ala-Asp) box polypeptide 53 (DDX53) by siRNA inhibits HIV-1 replication in HeLa-derived TZM-bl cells
		HIV-1 virus replication	enhanced by expression of human gene	192669	AGO3			18187620,	2016-07-26 14:53	Knockdown of eukaryotic translation initiation factor 2C, 3 (EIF2C3) by siRNA inhibits HIV-1 replication in HeLa-derived TZM-bl cells
		HIV-1 virus replication	enhanced by expression of human gene	197358	NLRC3			18976975,	2016-07-26 14:53	Knockdown of NLR family, CARD domain containing 3 (NLRC3) by siRNA inhibits HIV-1 replication in HeLa P4/R5 cells
		HIV-1 virus replication	enhanced by expression of human gene	199857	ALG14			18976975,	2016-07-26 14:53	Knockdown of asparagine-linked glycosylation 14 homolog (ALG14) by siRNA inhibits HIV-1 replication in HeLa P4/R5 cells
		HIV-1 virus replication	enhanced by expression of human gene	200186	CRTC2			18187620,	2016-07-26 14:53	Knockdown of CREB regulated transcription coactivator 2 (CRTC2) by siRNA inhibits HIV-1 replication in HeLa-derived TZM-bl cells
		HIV-1 virus replication	enhanced by expression of human gene	200634	KRTCAP3			18976975,	2016-07-26 14:53	Knockdown of keratinocyte associated protein 3 (KRTCAP3) by siRNA inhibits HIV-1 replication in HeLa P4/R5 cells
		HIV-1 virus replication	enhanced by expression of human gene	205564	SENP5			18976975,	2016-07-26 14:53	Knockdown of SUMO1/sentrin specific peptidase 5 (SENP5) by siRNA inhibits HIV-1 replication in HeLa P4/R5 cells
		HIV-1 virus replication	enhanced by expression of human gene	219541	MED19			18976975,	2016-07-26 14:53	Knockdown of mediator complex subunit 19 (MED19) by siRNA inhibits HIV-1 replication in HeLa P4/R5 cells
		HIV-1 virus replication	enhanced by expression of human gene	219541	MED19			18854154,	2016-07-26 14:53	Knockdown of mediator complex subunit 19 (MED19) by siRNA inhibits the early stages of HIV-1 replication in 293T cells infected with VSV-G pseudotyped HIV-1
		HIV-1 virus replication	enhanced by expression of human gene	219995	MS4A15			18976975,	2016-07-26 14:53	Knockdown of membrane-spanning 4-domains, subfamily A, member 15 (MS4A15) by siRNA inhibits HIV-1 replication in HeLa P4/R5 cells
		HIV-1 virus replication	enhanced by expression of human gene	220081	ERICH6B			18976975,	2016-07-26 14:53	Knockdown of family with sequence similarity 194, member B (FAM194B) by siRNA inhibits HIV-1 replication in HeLa P4/R5 cells
		HIV-1 virus replication	enhanced by expression of human gene	220164	DOK6			18187620,	2016-07-26 14:53	Knockdown of docking protein 6 (DOK6) by siRNA inhibits HIV-1 replication in HeLa-derived TZM-bl cells
		HIV-1 virus replication	enhanced by expression of human gene	220213	OTUD1			18854154,	2016-07-26 14:53	Knockdown of OTU domain containing 1 (OTUD1) by siRNA inhibits the early stages of HIV-1 replication in 293T cells infected with VSV-G pseudotyped HIV-1
		HIV-1 virus replication	enhanced by expression of human gene	221120	ALKBH3			18854154,	2016-07-26 14:53	Knockdown of alkB, alkylation repair homolog 3 (E. coli, ALKBH3) by siRNA inhibits the early stages of HIV-1 replication in 293T cells infected with VSV-G pseudotyped HIV-1
		HIV-1 virus replication	enhanced by expression of human gene	221491	SMIM29			18187620,	2016-07-26 14:53	Knockdown of chromosome 6 open reading frame 1 (C6orf1) by siRNA inhibits HIV-1 replication in HeLa-derived TZM-bl cells
		HIV-1 virus replication	enhanced by expression of human gene	222484	LNX2			18187620,	2016-07-26 14:53	Knockdown of ligand of numb-protein X 2 (LNX2) by siRNA inhibits HIV-1 replication in HeLa-derived TZM-bl cells
		HIV-1 virus replication	enhanced by expression of human gene	222967	RSPH10B			18976975,	2016-07-26 14:53	Knockdown of radial spoke head 10 homolog B (RSPH10B) by siRNA inhibits HIV-1 replication in HeLa P4/R5 cells
		HIV-1 virus replication	enhanced by expression of human gene	253832	ZDHHC20			18976975,	2016-07-26 14:53	Knockdown of zinc finger, DHHC-type containing 20 (ZDHHC20) by siRNA inhibits HIV-1 replication in HeLa P4/R5 cells
		HIV-1 virus replication	enhanced by expression of human gene	255275	MYADML2			18854154,	2016-07-26 14:53	Knockdown of myeloid-associated differentiation marker-like 2 (MYADML2) by siRNA inhibits the early stages of HIV-1 replication in 293T cells infected with VSV-G pseudotyped HIV-1
		HIV-1 virus replication	enhanced by expression of human gene	255313	CT47A11			18976975,	2016-07-26 14:53	Knockdown of cancer/testis antigen family 47, member A11 (CT47A11) by siRNA inhibits HIV-1 replication in HeLa P4/R5 cells
		HIV-1 virus replication	enhanced by expression of human gene	256158	HMCN2			18976975,	2016-07-26 14:53	Knockdown of hemicentin 2 (HMCN2) by siRNA inhibits HIV-1 replication in HeLa P4/R5 cells
		HIV-1 virus replication	enhanced by expression of human gene	256158	HMCN2			18854154,	2016-07-26 14:53	Knockdown of hemicentin 2 (HMCN2) by siRNA inhibits the early stages of HIV-1 replication in 293T cells infected with VSV-G pseudotyped HIV-1
		HIV-1 virus replication	enhanced by expression of human gene	257160	RNF214			18854154,	2016-07-26 14:53	Knockdown of ring finger protein 214 (RNF214) by siRNA inhibits the early stages of HIV-1 replication in 293T cells infected with VSV-G pseudotyped HIV-1
		HIV-1 virus replication	enhanced by expression of human gene	259240	WFDC9			18976975,	2016-07-26 14:53	Knockdown of WAP four-disulfide core domain 9 (WFDC9) by siRNA inhibits HIV-1 replication in HeLa P4/R5 cells
		HIV-1 virus replication	enhanced by expression of human gene	283987	HID1			18854154,	2016-07-26 14:53	Knockdown of chromosome 17 open reading frame 28 (C17orf28) by siRNA inhibits the early stages of HIV-1 replication in 293T cells infected with VSV-G pseudotyped HIV-1
		HIV-1 virus replication	enhanced by expression of human gene	285464	CRIPAK			18187620,	2016-07-26 14:53	Knockdown of cysteine-rich PAK1 inhibitor (CRIPAK) by siRNA inhibits HIV-1 replication in HeLa-derived TZM-bl cells
		HIV-1 virus replication	enhanced by expression of human gene	285550	FAM200B			18187620,	2016-07-26 14:53	Knockdown of family with sequence similarity 200, member B (FAM200B; LOC285550) by siRNA inhibits HIV-1 replication in HeLa-derived TZM-bl cells
		HIV-1 virus replication	enhanced by expression of human gene	285761	DCBLD1			18976975,	2016-07-26 14:53	Knockdown of discoidin, CUB and LCCL domain containing 1 (DCBLD1) by siRNA inhibits HIV-1 replication in HeLa P4/R5 cells
		HIV-1 virus replication	enhanced by expression of human gene	286187	PPP1R42			18976975,	2016-07-26 14:53	Knockdown of protein phosphatase 1, regulatory subunit 42 (PPP1R42) by siRNA inhibits HIV-1 replication in HeLa P4/R5 cells
		HIV-1 virus replication	enhanced by expression of human gene	286676	ILDR1			18976975,	2016-07-26 14:53	Knockdown of immunoglobulin-like domain containing receptor 1 (ILDR1) by siRNA inhibits HIV-1 replication in HeLa P4/R5 cells
		HIV-1 virus replication	enhanced by expression of human gene	287015	TRIM42			18976975,	2016-07-26 14:53	Knockdown of tripartite motif containing 42 (TRIM42) by siRNA inhibits HIV-1 replication in HeLa P4/R5 cells
		HIV-1 virus replication	enhanced by expression of human gene	338707	B4GALNT4			18854154,	2016-07-26 14:53	Knockdown of beta-1,4-N-acetyl-galactosaminyl transferase 4 (B4GALNT4) by siRNA inhibits the early stages of HIV-1 replication in 293T cells infected with VSV-G pseudotyped HIV-1
		HIV-1 virus replication	enhanced by expression of human gene	340526	RTL5			18976975,	2016-07-26 14:53	Knockdown of retrotransposon gag domain containing 4 (RGAG4) by siRNA inhibits HIV-1 replication in HeLa P4/R5 cells
		HIV-1 virus replication	enhanced by expression of human gene	341799	OR6S1			18976975,	2016-07-26 14:53	Knockdown of olfactory receptor, family 6, subfamily S, member 1 (OR6S1) by siRNA inhibits HIV-1 replication in HeLa P4/R5 cells
		HIV-1 virus replication	enhanced by expression of human gene	342538	NACA2			18854154,	2016-07-26 14:53	Knockdown of nascent polypeptide-associated complex alpha subunit 2 (NACA2) by siRNA inhibits the early stages of HIV-1 replication in 293T cells infected with VSV-G pseudotyped HIV-1
		HIV-1 virus replication	enhanced by expression of human gene	342667	STAC2			18187620,	2016-07-26 14:53	Knockdown of SH3 and cysteine rich domain 2 (STAC2) by siRNA inhibits HIV-1 replication in HeLa-derived TZM-bl cells
		HIV-1 virus replication	enhanced by expression of human gene	353144	LCE3C			18854154,	2016-07-26 14:53	Knockdown of late cornified envelope 3C (LCE3C) by siRNA inhibits the early stages of HIV-1 replication in 293T cells infected with VSV-G pseudotyped HIV-1
		HIV-1 virus replication	enhanced by expression of human gene	374291	NDUFS7			18976975,	2016-07-26 14:53	Knockdown of NADH dehydrogenase (ubiquinone) Fe-S protein 7 (NADH-coenzyme Q reductase; NDUFS7) by siRNA inhibits HIV-1 replication in HeLa P4/R5 cells
		HIV-1 virus replication	enhanced by expression of human gene	374378	GALNT18			18976975,	2016-07-26 14:53	Knockdown of UDP-N-acetyl-alpha-D-galactosamine:polypeptide N-acetylgalactosaminyltransferase-like 4 (GALNTL4) by siRNA inhibits HIV-1 replication in HeLa P4/R5 cells
		HIV-1 virus replication	enhanced by expression of human gene	374383	NCR3LG1			18187620,	2016-07-26 14:53	Knockdown of B7 homolog 6 (B7H6; DKFZp686O24166) by siRNA inhibits HIV-1 replication in HeLa-derived TZM-bl cells
		HIV-1 virus replication	enhanced by expression of human gene	374868	ATP9B			19460752,	2016-07-26 14:53	Knockdown of ATPase, class II, type 9B (ATP9B) by shRNA library screening inhibits HIV-1 replication in cultured Jurkat T-cells
		HIV-1 virus replication	enhanced by expression of human gene	375190	FAM228B			18187620,	2016-07-26 14:53	Knockdown of UPF0638 protein B (LOC375190) by siRNA inhibits HIV-1 replication in HeLa-derived TZM-bl cells
		HIV-1 virus replication	enhanced by expression of human gene	375791	CYSRT1			18187620,	2016-07-26 14:53	Knockdown of chromosome 9 open reading frame 169 (C9orf169; MGC59937) by siRNA inhibits HIV-1 replication in HeLa-derived TZM-bl cells
		HIV-1 virus replication	enhanced by expression of human gene	387332	TBPL2			18976975,	2016-07-26 14:53	Knockdown of TATA box binding protein like 2 (TBPL2) by siRNA inhibits HIV-1 replication in HeLa P4/R5 cells
		HIV-1 virus replication	enhanced by expression of human gene	387836	CLEC2A			18976975,	2016-07-26 14:53	Knockdown of C-type lectin domain family 2, member A (CLEC2A) by siRNA inhibits HIV-1 replication in HeLa P4/R5 cells
		HIV-1 virus replication	enhanced by expression of human gene	387914	SHISA2			18976975,	2016-07-26 14:53	Knockdown of shisa homolog 2 (SHISA2; TMEM46) by siRNA inhibits HIV-1 replication in HeLa P4/R5 cells
		HIV-1 virus replication	enhanced by expression of human gene	388677	NOTCH2NL			18976975,	2016-07-26 14:53	Knockdown of notch 2 N-terminal like (NOTCH2NL) by siRNA inhibits HIV-1 replication in HeLa P4/R5 cells
		HIV-1 virus replication	enhanced by expression of human gene	389690	MROH5			18976975,	2016-07-26 14:53	Knockdown of FLJ43860 protein by siRNA inhibits HIV-1 replication in HeLa P4/R5 cells
		HIV-1 virus replication	enhanced by expression of human gene	400569	MED11			18976975, 25100719	2016-07-26 14:53	Knockdown of mediator complex subunit 11 (MED11) by siRNA inhibits HIV-1 replication in HeLa P4/R5 cells
		HIV-1 virus replication	enhanced by expression of human gene	402117	VWC2L			18187620,	2016-07-26 14:53	Knockdown of von Willebrand factor C domain containing protein 2-like (VWC2L; LOC402117) by siRNA inhibits HIV-1 replication in HeLa-derived TZM-bl cells
		HIV-1 virus replication	enhanced by expression of human gene	440585	FAM183A			18854154,	2016-07-26 14:53	Knockdown of family with sequence similarity 183, member A (FAM183A) by siRNA inhibits the early stages of HIV-1 replication in 293T cells infected with VSV-G pseudotyped HIV-1
		HIV-1 virus replication	enhanced by expression of human gene	644414	DEFB131A			18976975,	2016-07-26 14:53	Knockdown of defensin, beta 131 (DEFB131) by siRNA inhibits HIV-1 replication in HeLa P4/R5 cells
		HIV-1 virus replication	enhanced by expression of human gene	727851	RGPD8			18976975,	2016-07-26 14:53	Knockdown of RANBP2-like and GRIP domain containing 8 (RGPD8) by siRNA inhibits HIV-1 replication in HeLa P4/R5 cells
		HIV-1 virus replication	enhanced by expression of human gene	727897	MUC5B			18976975,	2016-07-26 14:53	Knockdown of mucin 5B, oligomeric mucus/gel-forming (MUC5B) by siRNA inhibits HIV-1 replication in HeLa P4/R5 cells
		HIV-1 virus replication	enhanced by expression of human gene	102724631	POTEB3			18976975,	2016-07-26 14:53	Knockdown of POTE ankyrin domain family, member B (POTEB) by siRNA inhibits HIV-1 replication in HeLa P4/R5 cells
		HIV-1 virus replication	requires expression of human gene	103	ADAR			26629815,	2017-09-12 10:58	HIV-1 requires ADAR1 for efficient replication in CD4+ T cells as shown through knockdown and genetic deletion
		HIV-1 virus replication	requires expression of human gene	920	CD4			26339058,	2017-09-15 11:26	Macrophage-tropic HIV-1 isolates from patients require less CD4 for entry, but are readily neutralized by soluble CD4
		HIV-1 virus replication	requires expression of human gene	966	CD59			27231035,	2017-09-12 10:58	HIV-1 replication requires CD59 as cells lacking CD59 did not support efficient viral replication
		HIV-1 virus replication	requires expression of human gene	1025	CDK9			27783955,	2017-09-12 10:58	HIV-1 NL4-3 replication requires CDK9 as replication is inhibited when CDK9 is deleted through CRISPR/Cas9 genome editing
		HIV-1 virus replication	requires expression of human gene	1234	CCR5			25854553,	2017-09-12 10:58	HIV-1 replication requires CCR5 expression for infectivity of primary CD4+ T lymphocytes as shown through CRISPR/Cas9 removal of CCR5
		HIV-1 virus replication	requires expression of human gene	1234	CCR5			26670276,	2017-09-12 10:58	HIV-1 replication requires CCR5 expression for infectivity of induced pluripotent stem cells as shown through CRISPR/Cas9 removal of CCR5
		HIV-1 virus replication	requires expression of human gene	1234	CCR5			27783955,	2017-09-12 10:58	HIV-1 LAI replication absolutely requires CCR5 and, to a lesser extent, CXCR4 as shown through CRISPR/Cas9 genome editing of each in primary CD4+ T cells
		HIV-1 virus replication	requires expression of human gene	1476	CSTB			27137788,	2017-09-12 10:58	HIV-1 replication requires CSTB (cystatin B) expression as shown through siRNA knockdown
		HIV-1 virus replication	requires expression of human gene	1785	DNM2			26830877,	2017-09-12 10:58	HIV-1 replication requires DNM2 expression; knockdown through shRNA expression decreased viral replication in monocyte derived dendritic cell and CD4+ T cell mixed cultures
		HIV-1 virus replication	requires expression of human gene	2648	KAT2A			27783955,	2017-09-12 10:58	HIV-1 NL4-3 replication requires KAT2A as replication is inhibited when KAT2A is deleted through CRISPR/Cas9 genome editing
		HIV-1 virus replication	requires expression of human gene	3659	IRF1			26506037,	2017-09-15 11:26	HIV-1 replication requires IRF1 expression as siRNA knockdown of IRF1 resulted in >90% inhibition of HIV replication in CD4+ T cells and monocytes
		HIV-1 virus replication	requires expression of human gene	3799	KIF5B			27327622,	2017-09-12 10:58	HIV-1 CA relocalizes RANBP2 (NUP358) into the cytoplasm of infected cells, which requires CPSF6 and KIF5B
		HIV-1 virus replication	requires expression of human gene	3836	KPNA1			27783955,	2017-09-12 10:58	HIV-1 NL4-3 replication requires KPNA1 as replication is inhibited when KPNA1 is deleted through CRISPR/Cas9 genome editing
		HIV-1 virus replication	requires expression of human gene	3841	KPNA5			27783955,	2017-09-12 10:58	HIV-1 NL4-3 replication requires KPNA5 as replication is inhibited when KPNA5 is deleted through CRISPR/Cas9 genome editing
		HIV-1 virus replication	requires expression of human gene	4299	AFF1			26830226,	2017-09-12 10:58	HIV-1 replication requires ELL2, AFF4 and AFF1 for transcriptional elongation as shown through CRISPR/Cas genome editing
		HIV-1 virus replication	requires expression of human gene	5337	PLD1			26020637,	2017-09-12 10:58	HIV-1 replication requires PLD1 as shown through specific PLD1 inhibitors in activated CD4+ T cells
		HIV-1 virus replication	requires expression of human gene	5478	PPIA			26865710,	2017-09-12 10:58	HIV-1 replication requires PPIA (CypA) as shown through cyclosporine (CsA) treatment and siRNA mediated knockdown
		HIV-1 virus replication	requires expression of human gene	5903	RANBP2			27327622,	2017-09-12 10:58	HIV-1 replication, specifically uncoating and nuclear import, requires RANBP2 (NUP358) and KIF5B as shown through siRNA knockdown of each protein
		HIV-1 virus replication	requires expression of human gene	5976	UPF1			26492277,	2017-09-12 10:58	HIV-1 requires UPF1 for nuclear export of viral RNA as shown through siRNA depletion
		HIV-1 virus replication	requires expression of human gene	6614	SIGLEC1			26667473,	2017-09-12 10:58	HIV-1 entry and replication require functional SIGLEC1 in monocyte derived macrophages; antibodies against SIGLEC1 inhibit replication
		HIV-1 virus replication	requires expression of human gene	6749	SSRP1			27216501,	2017-09-12 10:58	HIV-1 infection requires SSRP1 as shown through shRNA-mediated knockdown of SSRP1 in human CD4+ T cells
		HIV-1 virus replication	requires expression of human gene	7102	TSPAN7			26830877,	2017-09-12 10:58	HIV-1 replication requires TSPAN7 expression; knockdown through shRNA expression decreased viral replication in monocyte derived dendritic cell and CD4+ T cell mixed cultures
		HIV-1 virus replication	requires expression of human gene	7155	TOP2B			26876283,	2017-09-12 10:58	HIV-1 replication requires TOP2B (TopoisomeraseIIb) as shown through inhibition by ICRF-193 or merbarone treatment or siRNA knockdown
		HIV-1 virus replication	requires expression of human gene	7175	TPR			25744187,	2017-09-12 10:58	HIV-1 replication requires PSIP1 (LEDGF/p75) and TPR to maintain chromatin structure amenable to integration as shown through shRNA treatment
		HIV-1 virus replication	requires expression of human gene	7296	TXNRD1			26816344,	2017-09-12 10:58	HIV-1 IIIB requires thioredoxin reductase-1 (TrxR1) for virus entry; inhibition was shown through organotellurium inhibitor use
		HIV-1 virus replication	requires expression of human gene	7514	XPO1			26501108,	2017-09-12 10:58	HIV-1 requires XPO1 for efficient replication as determined through the use of the XPO1 inhibitor KPT-185
		HIV-1 virus replication	requires expression of human gene	7852	CXCR4			26481100, 27783955	2017-09-12 10:58	HIV-1 requires cellular CXCR4 expression as genome editing by CRISPR/Cas9 of CXCR4 protects Ghost X4 cells from infection
		HIV-1 virus replication	requires expression of human gene	7852	CXCR4			27783955,	2017-09-12 10:58	HIV-1 LAI replication absolutely requires CCR5 and, to a lesser extent, CXCR4 as shown through CRISPR/Cas9 genome editing of each in primary CD4+ T cells
		HIV-1 virus replication	requires expression of human gene	8487	GEMIN2			27783955,	2017-09-12 10:58	HIV-1 NL4-3 replication requires GEMIN2 as replication is inhibited when GEMIN2 is deleted through CRISPR/Cas9 genome editing
		HIV-1 virus replication	requires expression of human gene	9730	DCAF1			27114546,	2017-09-12 10:58	HIV-1 Vpr downregulates HLTF in a DCAF1-dependent manner in HeLa, Jurkat T and primary T cells and primary macrophages as shown through DCAF1 siRNA knockdown
		HIV-1 virus replication	requires expression of human gene	9972	NUP153			25744187,	2017-09-12 10:58	HIV-1 requires NUP153 and TPR for infectivity as shown by shRNA knockdown experiments utilizing HeLa-derived P4-CCR5 cells and jurkat T cells
		HIV-1 virus replication	requires expression of human gene	9972	NUP153			26586435,	2017-09-12 10:58	Knockdown of CPSF6, TNPO3, or NUP153 through siRNA leads to decreased CA and proviral DNA nuclear entry
		HIV-1 virus replication	requires expression of human gene	9972	NUP153			25744187,	2017-09-12 10:58	HIV-1 replication requires NUP153 for import into the nucleus as shown through shRNA treatment
		HIV-1 virus replication	requires expression of human gene	9972	NUP153			25744187,	2017-09-12 10:58	HIV-1 replication requires amino acids 896-1475 in NUP153; deletion of the c-terminal domain of NUP153 amino acid stretch disrupts viral infectivity
		HIV-1 virus replication	requires expression of human gene	10015	PDCD6IP			27339686,	2017-09-12 10:58	HIV-1 replication, specifically budding, requires PDCD6IP (ALIX) as shown through shRNA knockdown in HEK293T cells
		HIV-1 virus replication	requires expression of human gene	10096	ACTR3			26018170,	2016-07-26 14:53	HIV-1 VLP production/release from Jurkat T lymphocytes requires an intact RAC1-WASF2-BAIAP2-ARP3 pathway as demonstrated by siRNA knockdown experiments
		HIV-1 virus replication	requires expression of human gene	10518	CIB2			27489023,	2017-09-12 10:58	HIV-1 replication, specifically viral entry, requires CIB1 and CIB2 expression as shRNA knockdown of each impairs replication in Jurkat and primary CD4+ T cells
		HIV-1 virus replication	requires expression of human gene	10519	CIB1			27489023,	2017-09-12 10:58	HIV-1 replication, specifically viral entry, requires CIB1 and CIB2 expression as shRNA knockdown of each impairs replication in Jurkat and primary CD4+ T cells
		HIV-1 virus replication	requires expression of human gene	11052	CPSF6			26586435,	2017-09-12 10:58	Knockdown of CPSF6, TNPO3, or NUP153 through siRNA leads to decreased CA and viral DNA nuclear entry
		HIV-1 virus replication	requires expression of human gene	11168	PSIP1			27428435,	2017-09-12 10:58	HIV-1 replication, specifically reactivation, requires PSIP1 (LEDGF/p75) as shown through inhibition with LEDGINs
		HIV-1 virus replication	requires expression of human gene	11168	PSIP1			27783955,	2017-09-12 10:58	HIV-1 LAI replication requires PSIP1 (LEDGF) and TNPO3 expression as shown through CRISPR/Cas9 genome editing in primary CD4+ T cells
		HIV-1 virus replication	requires expression of human gene	11168	PSIP1			25744187,	2017-09-12 10:58	HIV-1 replication requires PSIP1 (LEDGF/p75) and TPR to maintain chromatin structure amenable to integration as shown through shRNA treatment
		HIV-1 virus replication	requires expression of human gene	11277	TREX1			27184854,	2017-09-12 10:58	HIV-1 replication requires TREX1 expression in human cervicovaginal explants as shown through TREX1 knockdown
		HIV-1 virus replication	requires expression of human gene	22936	ELL2			26830226,	2017-09-12 10:58	HIV-1 replication requires ELL2, AFF4 and AFF1 for transcriptional elongation as shown through CRISPR/Cas genome editing
		HIV-1 virus replication	requires expression of human gene	23327	NEDD4L			27339686,	2017-09-12 10:58	HIV-1 replication is enhanced by CIT expression, which is dependent on NEDD4L expression as shown through siRNA knockdown of NEDD4L
		HIV-1 virus replication	requires expression of human gene	23534	TNPO3			26586435,	2017-09-12 10:58	Knockdown of CPSF6, TNPO3, or NUP153 through siRNA leads to decreased CA and viral DNA nuclear entry
		HIV-1 virus replication	requires expression of human gene	23534	TNPO3			27783955,	2017-09-12 10:58	HIV-1 LAI replication requires PSIP1 (LEDGF) and TNPO3 expression as shown through CRISPR/Cas9 genome editing in primary CD4+ T cells
		HIV-1 virus replication	requires expression of human gene	27125	AFF4			26830226,	2017-09-12 10:58	HIV-1 replication requires ELL2, AFF4 and AFF1 for transcriptional elongation as shown through CRISPR/Cas genome editing
		HIV-1 virus replication	requires expression of human gene	27183	VPS4A			27280284,	2017-09-12 10:58	HIV-1 replication requires VPS4A function as expression of a dominant negative VPS4A (DE228Q) decreased Gag VLP production
		HIV-1 virus replication	requires expression of human gene	51647	FAM96B			27783955,	2017-09-12 10:58	HIV-1 NL4-3 replication requires FAM96B as replication is inhibited when FAM96B is deleted through CRISPR/Cas9 genome editing
		HIV-1 virus replication	requires expression of human gene	55898	UNC45A			27783955,	2017-09-12 10:58	HIV-1 NL4-3 replication requires UNC45A as replication is inhibited when UNC45A is deleted through CRISPR/Cas9 genome editing
		HIV-1 virus replication	upregulates expression of human gene	581	BAX			25924204,	2017-09-15 11:26	HIV/tuberculosis coinfection upregulates BAX expression in pleural fluid mononuclear cells (PFMC) isolated from antiretroviral-naive coinfected patients (relative to patients infected with only tuberculosis)
		HIV-1 virus replication	upregulates expression of human gene	952	CD38			25386736, 26764036	2017-09-15 11:26	HIV-1 upregulates CD38 on CD4+ and CD8+ T lymphocytes as observed in clinical samples collected from HIV-1 infected patients
		HIV-1 virus replication	upregulates expression of human gene	1234	CCR5			25924204,	2017-09-15 11:26	HIV/tuberculosis coinfection upregulates CCR5 expression in pleural fluid mononuclear cells (PFMC) isolated from antiretroviral-naive coinfected patients (relative to patients infected with only tuberculosis)
		HIV-1 virus replication	upregulates expression of human gene	1471	CST3			26208400,	2017-09-15 11:26	HIV-1 infection increases cathepsin B, cystatin B, and cystatin C in the frontal white matter of patients with HIV-Associated Neurocognitive Disorders
		HIV-1 virus replication	upregulates expression of human gene	1471	CST3			26092112,	2017-09-15 11:26	HIV-1 infection upregulates CST3 in CHME-5 cells
		HIV-1 virus replication	upregulates expression of human gene	1476	CSTB			26208400,	2017-09-15 11:26	HIV-1 infection upregulates cathepsin B, cystatin B, and cystatin C in the frontal white matter of patients with HIV-Associated Neurocognitive Disorders
		HIV-1 virus replication	upregulates expression of human gene	1476	CSTB			26092112,	2017-09-15 11:26	HIV-1 infection upregulates cystatin B (CSTB) in microglia
		HIV-1 virus replication	upregulates expression of human gene	1508	CTSB			26208400,	2017-09-15 11:26	HIV-1 infection upregulates cathepsin B, cystatin B, and cystatin C in the frontal white matter of patients with HIV-Associated Neurocognitive Disorders
		HIV-1 virus replication	upregulates expression of human gene	1508	CTSB			26092112,	2017-09-15 11:26	HIV-1 infection upregulates cathepsin B (CTSB) in microglia and CHME-5 cells
		HIV-1 virus replication	upregulates expression of human gene	2185	PTK2B			25924204,	2017-09-15 11:26	HIV/tuberculosis coinfection upregulates PTK2B expression in pleural fluid mononuclear cells (PFMC) isolated from antiretroviral-naive coinfected patients (relative to patients infected with tuberculosis only)
		HIV-1 virus replication	upregulates expression of human gene	2220	FCN2			27576476,	2017-09-15 11:26	Clinical samples from HIV-1 infected patients have upregulated levels of FCN2 (ficolin-2)
		HIV-1 virus replication	upregulates expression of human gene	2220	FCN2			27576476,	2017-09-15 11:26	HIV-1 NL4-3 and JRFL upregulate expression of FCN2 (ficolin-2) in HEK293T cells
		HIV-1 virus replication	upregulates expression of human gene	3122	HLA-DRA			26757431,	2017-09-15 11:26	Clinical trophoblast microparticle samples from HIV-1 infected patients upregulates HLA-DR (MHC-II) expression on dendritic cells upon exposure
		HIV-1 virus replication	upregulates expression of human gene	3122	HLA-DRA			25386736, 26764036	2017-09-15 11:26	HIV-1 infection upregulates HLA-DR (MHC-II) and CD38 on CD4+ and CD8+ T cells in clinical, patient samples
		HIV-1 virus replication	upregulates expression of human gene	3123	HLA-DRB1			25386736, 26764036	2017-09-15 11:26	HIV-1 infection upregulates HLA-DR (MHC-II) and CD38 on CD4+ and CD8+ T cells in clinical, patient samples
		HIV-1 virus replication	upregulates expression of human gene	3123	HLA-DRB1			26757431,	2017-09-15 11:26	Clinical trophoblast microparticle samples from HIV-1 infected patients upregulates HLA-DR (MHC-II) expression on dendritic cells upon exposure
		HIV-1 virus replication	upregulates expression of human gene	3456	IFNB1			27375111,	2017-09-15 11:26	HIV-1 replication upregulates the expression of MX2 and IFNB1 mRNA 24 hours after infection in monocyte-derived Langerhans cells
		HIV-1 virus replication	upregulates expression of human gene	3458	IFNG			25924204,	2017-09-15 11:26	HIV/tuberculosis coinfection upregulates IFNG expression in pleural fluid mononuclear cells (PFMC) isolated from antiretroviral-naive coinfected patients (relative to patients infected with only tuberculosis)
		HIV-1 virus replication	upregulates expression of human gene	3574	IL7			27400932,	2017-09-15 11:26	Clinical samples of cerebrospinal fluid from patients infected with HIV-1 subtypes B and C exhibited upregulated levels of IL7, IL10, CXCL10 (IP10), CCL2 (MCP1), and CCL3 (MIP1A)
		HIV-1 virus replication	upregulates expression of human gene	3576	CXCL8			27227934,	2017-09-15 11:26	Progressive HIV-1 infection is linked to upregulated CXCL8 (IL8), CXCR1, and PTPN11 (SHP2) expression in PBMC samples from HIV-1 infected children
		HIV-1 virus replication	upregulates expression of human gene	3577	CXCR1			27227934,	2017-09-15 11:26	Progressive HIV-1 infection is linked to upregulated CXCL8 (IL8), CXCR1, and PTPN11 (SHP2) expression in PBMC samples from HIV-1 infected children
		HIV-1 virus replication	upregulates expression of human gene	3586	IL10			27400932,	2017-09-15 11:26	Clinical samples of cerebrospinal fluid from patients infected with HIV-1 subtypes B and C exhibited upregulated levels of IL7, IL10, CXCL10 (IP10), CCL2 (MCP1), and CCL3 (MIP1A)
		HIV-1 virus replication	upregulates expression of human gene	3593	IL12B			25924204,	2017-09-15 11:26	HIV/tuberculosis coinfection upregulates IL12B expression in pleural fluid mononuclear cells (PFMC) isolated from antiretroviral-naive coinfected patients (relative to patients infected with only tuberculosis)
		HIV-1 virus replication	upregulates expression of human gene	3627	CXCL10			27355513,	2017-09-15 11:26	HIV-1 infected patient clinical samples exhibit an upregulation of CXCL10 and soluble CD163, which correlates with viral load
		HIV-1 virus replication	upregulates expression of human gene	3627	CXCL10			27400932,	2017-09-15 11:26	Clinical samples of cerebrospinal fluid from patients infected with HIV-1 subtypes B and C exhibited upregulated levels of IL7, IL10, CXCL10 (IP10), CCL2 (MCP1), and CCL3 (MIP1A)
		HIV-1 virus replication	upregulates expression of human gene	3627	CXCL10			27400932,	2017-09-15 11:26	Clinical samples of serum from patients infected with HIV-1 subtypes B and C exhibited upregulated levels of CXCL10 (IP10) and CCL5 (RANTES)
		HIV-1 virus replication	upregulates expression of human gene	3659	IRF1			25924204,	2017-09-15 11:26	HIV/tuberculosis coinfection upregulates IRF1 expression in pleural fluid mononuclear cells (PFMC) isolated from antiretroviral-naive coinfected patients (relative to patients infected with only tuberculosis)
		HIV-1 virus replication	upregulates expression of human gene	3660	IRF2			25924204,	2017-09-15 11:26	HIV/tuberculosis coinfection upregulates IRF2 expression in pleural fluid mononuclear cells (PFMC) isolated from antiretroviral-naive coinfected patients (relative to patients infected with only tuberculosis)
		HIV-1 virus replication	upregulates expression of human gene	3676	ITGA4			27306505,	2017-09-15 11:26	HIV-1 infected patients exhibit an upregulation of ITGA4/ITGB7 positive lymphocytes in peripheral blood of immunological nonresponder clinical samples
		HIV-1 virus replication	upregulates expression of human gene	3695	ITGB7			27306505,	2017-09-15 11:26	HIV-1 infected patients exhibit an upregulation of ITGA4/ITGB7 positive lymphocytes in peripheral blood of immunological nonresponder clinical samples
		HIV-1 virus replication	upregulates expression of human gene	3824	KLRD1			25924204,	2017-09-15 11:26	HIV/tuberculosis coinfection upregulates KLRD1 expression in pleural fluid mononuclear cells (PFMC) isolated from antiretroviral-naive coinfected patients (relative to patients infected with only tuberculosis)
		HIV-1 virus replication	upregulates expression of human gene	4288	MKI67			25386736,	2017-09-15 11:26	HIV-1 upregulates MKI67(Ki-67) in CD4+ and CD8+ T lymphocytes as observed in clinical samples collected from HIV-1 infected patients
		HIV-1 virus replication	upregulates expression of human gene	4600	MX2			27375111,	2017-09-15 11:26	HIV-1 replication is restricted by wild type MX2 (MxB); restriction is dependent on amino acids M574, Y651, and F647 in MX2 as assayed in U87-MG CD4+ CXCR4+ cells
		HIV-1 virus replication	upregulates expression of human gene	5777	PTPN6			26492336,	2017-09-15 11:26	Monocyte derived dendritic cells from HIV-infected clinical samples upregulate PTPN6 (SHP-1) expression
		HIV-1 virus replication	upregulates expression of human gene	5781	PTPN11			27227934,	2017-09-15 11:26	Progressive HIV-1 infection is linked to upregulated CXCL8 (IL8), CXCR1, and PTPN11 (SHP2) expression in PBMC samples from HIV-1 infected children
		HIV-1 virus replication	upregulates expression of human gene	6347	CCL2			27400932,	2017-09-15 11:26	Clinical samples of cerebrospinal fluid from patients infected with HIV-1 subtypes B and C exhibited upregulated levels of IL7, IL10, CXCL10 (IP10), CCL2 (MCP1), and CCL3 (MIP1A)
		HIV-1 virus replication	upregulates expression of human gene	6348	CCL3			27400932,	2017-09-15 11:26	Clinical samples of cerebrospinal fluid from patients infected with HIV-1 subtypes B and C exhibited upregulated levels of IL7, IL10, CXCL10 (IP10), CCL2 (MCP1), and CCL3 (MIP1A)
		HIV-1 virus replication	upregulates expression of human gene	6352	CCL5			27400932,	2017-09-15 11:26	Clinical samples of serum from patients infected with HIV-1 subtypes B and C exhibited upregulated levels of CXCL10 (IP10) and CCL5 (RANTES)
		HIV-1 virus replication	upregulates expression of human gene	6352	CCL5			25924204,	2017-09-15 11:26	HIV/tuberculosis coinfection upregulates CCL5 expression in pleural fluid mononuclear cells (PFMC) isolated from antiretroviral-naive coinfected patients (relative to patients infected with only tuberculosis)
		HIV-1 virus replication	upregulates expression of human gene	6355	CCL8			25924204,	2017-09-15 11:26	HIV/tuberculosis coinfection upregulates CCL8 expression in pleural fluid mononuclear cells (PFMC) isolated from antiretroviral-naive coinfected patients (relative to patients infected with only tuberculosis)
		HIV-1 virus replication	upregulates expression of human gene	6364	CCL20			27617163,	2017-09-15 11:26	Clinical samples from HIV-1 infected patients have upregulated levels of CCL20 (MIP3A) and IFNG in serum
		HIV-1 virus replication	upregulates expression of human gene	6772	STAT1			26862581,	2017-09-15 11:26	HIV-1 infection upregulates basal mRNA levels of JUN, IL6, STAT1, CEBPA, RELA, and CEBPG in monocyte derived macrophages
		HIV-1 virus replication	upregulates expression of human gene	6772	STAT1			25924204,	2017-09-15 11:26	HIV/tuberculosis coinfection upregulates STAT1 expression in pleural fluid mononuclear cells (PFMC) isolated from antiretroviral-naive coinfected patients (relative to patients infected with tuberculosis only)
		HIV-1 virus replication	upregulates expression of human gene	7124	TNF			27400932,	2017-09-15 11:26	Clinical samples of cerebrospinal fluid and serum from patients infected with HIV-1 subtypes B and C exhibited upregulated levels of TNF and IFNG
		HIV-1 virus replication	upregulates expression of human gene	7133	TNFRSF1B			25924204,	2017-09-15 11:26	HIV/tuberculosis coinfection upregulates TNFRSF1B expression in pleural fluid mononuclear cells (PFMC) isolated from antiretroviral-naive coinfected patients (relative to patients infected with tuberculosis only)
		HIV-1 virus replication	upregulates expression of human gene	8651	SOCS1			26492336,	2017-09-15 11:26	HIV-infected clinical samples upregulate SOCS1 expression in ex vivo cultures of monocyte derived dendritic cells
		HIV-1 virus replication	upregulates expression of human gene	9021	SOCS3			26492336,	2017-09-15 11:26	HIV-infected clinical samples upregulate SOCS3 expression in ex vivo cultures of monocyte derived dendritic cells
		HIV-1 virus replication	upregulates expression of human gene	9173	IL1RL1			26110635,	2017-09-15 11:26	In vitro infection with HIV-1 subtype B upregulates ST2L expression in primary human astrocytes and SKNMC cells
		HIV-1 virus replication	upregulates expression of human gene	9332	CD163			27355513,	2017-09-15 11:26	HIV-1 infected patient clinical samples exhibit an upregulation of CXCL10 and soluble CD163, which correlates with viral load
		HIV-1 virus replication	upregulates expression of human gene	9804	TOMM20			26936603,	2017-09-15 11:26	HIV-1 encephalitis infection upregulates TOM20 and TOM40 protein levels in post-mortem brain samples
		HIV-1 virus replication	upregulates expression of human gene	10452	TOMM40			26936603,	2017-09-15 11:26	HIV-1 encephalitis infection upregulates TOM20 and TOM40 protein levels in post-mortem brain samples
		HIV-1 virus replication	upregulates expression of human gene	54472	TOLLIP			25915421,	2017-09-15 11:26	HIV-1 JRFL and HXB2 upregulate TOLLIP expression in primary monocyte derived dendritic cells
		HIV-1 virus replication	upregulates expression of human gene	60489	APOBEC3G			25924204,	2017-09-12 10:58	HIV/tuberculosis coinfection upregulates APOBEC3G expression in pleural fluid mononuclear cells (PFMC) isolated from antiretroviral-naive coinfected patients (relative to patients infected with only tuberculosis)
		HIV-1 virus replication	upregulates expression of human gene	90865	IL33			26110635,	2017-09-15 11:26	In vitro infection with HIV-1 subtype B upregulates IL-33 expression in primary human astrocytes and SKNMC cells
		HIV-1 virus replication	upregulates expression of human gene	134864	TAAR1			26302754,	2017-09-15 11:26	HIV-1 infection upregulates TAAR1 in lymph nodes of infected patients
		HIV-1 virus replication	upregulates expression of human gene	200316	APOBEC3F			25924204,	2017-09-15 11:26	HIV/tuberculosis coinfection upregulates APOBEC3F expression in pleural fluid mononuclear cells (PFMC) isolated from antiretroviral-naive coinfected patients (relative to patients infected with only tuberculosis)
		HIV-1 virus replication	upregulates expression of human gene	729230	CCR2			25924204,	2017-09-15 11:26	HIV/tuberculosis coinfection upregulates CCR2 expression in pleural fluid mononuclear cells (PFMC) isolated from antiretroviral-naive coinfected patients (relative to patients infected with only tuberculosis)
		HIV-1 virus replication	reduces expression of human gene	639	PRDM1			25265234,	2017-09-29 13:47	HIV-1 reduces expression of PRDM1 (BLIMP1) expression and inversely correlates with HIV-1 viral load and TP53 (Ki67) expression in activated B cells from HIV-1-infected treatment naive individuals
		HIV-1 virus replication	downregulates expression of human gene	643	CXCR5			26873986,	2017-09-15 11:26	HIV-1 infection downregulates CXCR5 and PDCD1 (PD1) expression in primary germinal center T follicular helper cells
		HIV-1 virus replication	downregulates expression of human gene	684	BST2			26439863, 26497177	2017-09-15 11:26	HIV-1 infection (VSV-G pseudotyped) of CEMT4 T cells downregulates plasma membrane expression of BST2
		HIV-1 virus replication	downregulates expression of human gene	768	CA9			26439863,	2017-09-15 11:26	HIV-1 infection (VSV-G pseudotyped) of CEMT4 T cells downregulates plasma membrane expression of CA9
		HIV-1 virus replication	downregulates expression of human gene	920	CD4			26439863, 26873986	2017-09-15 11:26	HIV-1 infection (VSV-G pseudotyped) of CEMT4 T cells downregulates plasma membrane expression of CD4
		HIV-1 virus replication	downregulates expression of human gene	920	CD4			26873986,	2017-09-15 11:26	HIV-1 infection downregulates CD4 expression in CD4+ T cells from human, pediatric tonsils
		HIV-1 virus replication	downregulates expression of human gene	921	CD5			26439863,	2017-09-15 11:26	HIV-1 infection (VSV-G pseudotyped) of CEMT4 T cells downregulates plasma membrane expression of CD5
		HIV-1 virus replication	downregulates expression of human gene	939	CD27			26439863,	2017-09-15 11:26	HIV-1 infection (VSV-G pseudotyped) of CEMT4 T cells downregulates plasma membrane expression of CD27
		HIV-1 virus replication	downregulates expression of human gene	940	CD28			26439863,	2017-09-15 11:26	HIV-1 infection (VSV-G pseudotyped) of CEMT4 T cells downregulates plasma membrane expression of CD28
		HIV-1 virus replication	downregulates expression of human gene	943	TNFRSF8			26439863,	2017-09-15 11:26	HIV-1 infection (VSV-G pseudotyped) of CEMT4 T cells downregulates plasma membrane expression of TNFRSF8
		HIV-1 virus replication	downregulates expression of human gene	949	SCARB1			26439863,	2017-09-15 11:26	HIV-1 infection (VSV-G pseudotyped) of CEMT4 T cells downregulates plasma membrane expression of SCARB1
		HIV-1 virus replication	downregulates expression of human gene	951	CD37			26439863,	2017-09-15 11:26	HIV-1 infection (VSV-G pseudotyped) of CEMT4 T cells downregulates plasma membrane expression of CD37
		HIV-1 virus replication	downregulates expression of human gene	960	CD44			26439863,	2017-09-15 11:26	HIV-1 infection (VSV-G pseudotyped) of CEMT4 T cells downregulates plasma membrane expression of CD44
		HIV-1 virus replication	downregulates expression of human gene	961	CD47			26439863,	2017-09-15 11:26	HIV-1 infection (VSV-G pseudotyped) of CEMT4 T cells downregulates plasma membrane expression of CD47
		HIV-1 virus replication	downregulates expression of human gene	961	CD47			26439863,	2017-09-15 11:26	HIV-1 infection (VSV-G pseudotyped) of CD3/CD28-activated primary CD4+ T cells downregulates plasma membrane expression of CD47 (IAP)
		HIV-1 virus replication	downregulates expression of human gene	975	CD81			26439863,	2017-09-15 11:26	HIV-1 infection (VSV-G pseudotyped) of CEMT4 T cells downregulates plasma membrane expression of CD81
		HIV-1 virus replication	downregulates expression of human gene	1021	CDK6			26439863,	2017-09-15 11:26	HIV-1 infection (VSV-G pseudotyped) of CEMT4 T cells downregulates plasma membrane expression of CDK6
		HIV-1 virus replication	downregulates expression of human gene	1131	CHRM3			26439863,	2017-09-15 11:26	HIV-1 infection (VSV-G pseudotyped) of CEMT4 T cells downregulates plasma membrane expression of CHRM3
		HIV-1 virus replication	downregulates expression of human gene	1236	CCR7			26439863,	2017-09-15 11:26	HIV-1 infection (VSV-G pseudotyped) of CEMT4 T cells downregulates plasma membrane expression of CCR7
		HIV-1 virus replication	downregulates expression of human gene	1435	CSF1			26439863,	2017-09-15 11:26	HIV-1 infection (VSV-G pseudotyped) of CEMT4 T cells downregulates plasma membrane expression of CSF1
		HIV-1 virus replication	downregulates expression of human gene	1604	CD55			26439863,	2017-09-15 11:26	HIV-1 infection (VSV-G pseudotyped) of CEMT4 T cells downregulates plasma membrane expression of CD55
		HIV-1 virus replication	downregulates expression of human gene	1938	EEF2			26439863,	2017-09-15 11:26	HIV-1 infection (VSV-G pseudotyped) of CEMT4 T cells downregulates plasma membrane expression of EEF2
		HIV-1 virus replication	downregulates expression of human gene	1947	EFNB1			26439863,	2017-09-15 11:26	HIV-1 infection (VSV-G pseudotyped) of CEMT4 T cells downregulates plasma membrane expression of EFNB1
		HIV-1 virus replication	downregulates expression of human gene	1981	EIF4G1			26439863,	2017-09-15 11:26	HIV-1 infection (VSV-G pseudotyped) of CEMT4 T cells downregulates plasma membrane expression of EIF4G1
		HIV-1 virus replication	downregulates expression of human gene	2030	SLC29A1			26439863,	2017-09-15 11:26	HIV-1 infection (VSV-G pseudotyped) of CEMT4 T cells downregulates plasma membrane expression of SLC29A1
		HIV-1 virus replication	downregulates expression of human gene	2260	FGFR1			26439863,	2017-09-15 11:26	HIV-1 infection (VSV-G pseudotyped) of CEMT4 T cells downregulates plasma membrane expression of FGFR1
		HIV-1 virus replication	downregulates expression of human gene	2537	IFI6			27655726,	2017-09-15 11:26	HIV-1 LAI infection downregulates UBD (FAT10) and IFI6 mRNA levels in HeLa cells, which results from IFNG signaling inhibition
		HIV-1 virus replication	downregulates expression of human gene	2618	GART			26439863,	2017-09-15 11:26	HIV-1 infection (VSV-G pseudotyped) of CEMT4 T cells downregulates plasma membrane expression of GART
		HIV-1 virus replication	downregulates expression of human gene	3043	HBB			26439863,	2017-09-15 11:26	HIV-1 infection (VSV-G pseudotyped) of CEMT4 T cells downregulates plasma membrane expression of HBB
		HIV-1 virus replication	downregulates expression of human gene	3071	NCKAP1L			26439863,	2017-09-15 11:26	HIV-1 infection (VSV-G pseudotyped) of CEMT4 T cells downregulates plasma membrane expression of NCKAP1L
		HIV-1 virus replication	downregulates expression of human gene	3105	HLA-A			26439863,	2017-09-15 11:26	HIV-1 infection (VSV-G pseudotyped) of CEMT4 T cells downregulates plasma membrane expression of HLA-A
		HIV-1 virus replication	downregulates expression of human gene	3105	HLA-A			26497177,	2017-09-15 11:26	Capsid expressing (p24+) cells from pleural fluid of HIV-1/TB coinfected patients or in vitro infected PBMC (NL4-3 or NLAD8) downregulate HLA-A/B/C and BST2 (Tetherin) concomitantly with CD4 downregulation
		HIV-1 virus replication	downregulates expression of human gene	3106	HLA-B			26497177,	2017-09-15 11:26	Capsid expressing (p24+) cells from pleural fluid of HIV-1/TB coinfected patients or in vitro infected PBMC (NL4-3 or NLAD8) downregulate HLA-A/B/C and BST2 (Tetherin) concomitantly with CD4 downregulation
		HIV-1 virus replication	downregulates expression of human gene	3107	HLA-C			26497177,	2017-09-15 11:26	Capsid expressing (p24+) cells from pleural fluid of HIV-1/TB coinfected patients or in vitro infected PBMC (NL4-3 or NLAD8) downregulate HLA-A/B/C and BST2 (Tetherin) concomitantly with CD4 downregulation
		HIV-1 virus replication	downregulates expression of human gene	3177	SLC29A2			26439863,	2017-09-15 11:26	HIV-1 infection (VSV-G pseudotyped) of CEMT4 T cells downregulates plasma membrane expression of SLC29A2
		HIV-1 virus replication	downregulates expression of human gene	3308	HSPA4			26439863,	2017-09-15 11:26	HIV-1 infection (VSV-G pseudotyped) of CEMT4 T cells downregulates plasma membrane expression of HSPA4
		HIV-1 virus replication	downregulates expression of human gene	3384	ICAM2			26439863,	2017-09-15 11:26	HIV-1 infection (VSV-G pseudotyped) of CEMT4 T cells downregulates plasma membrane expression of ICAM2
		HIV-1 virus replication	downregulates expression of human gene	3489	IGFBP6			26039376,	2017-09-15 11:26	HIV-1 infection downregulates IGFBP6 expression in CEM*174 cells and mixed PBMC from HIV infected patients
		HIV-1 virus replication	downregulates expression of human gene	3601	IL15RA			26439863,	2017-09-15 11:26	HIV-1 infection (VSV-G pseudotyped) of CEMT4 T cells downregulates plasma membrane expression of IL15RA
		HIV-1 virus replication	downregulates expression of human gene	3717	JAK2			26492336,	2017-09-15 11:26	Monocyte derived dendritic cells from HIV-infected clinical samples downregulate JAK2 expression
		HIV-1 virus replication	downregulates expression of human gene	3732	CD82			26439863,	2017-09-15 11:26	HIV-1 infection (VSV-G pseudotyped) of CEMT4 T cells downregulates plasma membrane expression of CD82
		HIV-1 virus replication	downregulates expression of human gene	3843	IPO5			26439863,	2017-09-15 11:26	HIV-1 infection (VSV-G pseudotyped) of CEMT4 T cells downregulates plasma membrane expression of IPO5
		HIV-1 virus replication	downregulates expression of human gene	3903	LAIR1			26439863,	2017-09-15 11:26	HIV-1 infection (VSV-G pseudotyped) of CEMT4 T cells downregulates plasma membrane expression of LAIR1
		HIV-1 virus replication	downregulates expression of human gene	3964	LGALS8			26439863,	2017-09-15 11:26	HIV-1 infection (VSV-G pseudotyped) of CEMT4 T cells downregulates plasma membrane expression of LGALS8
		HIV-1 virus replication	downregulates expression of human gene	4038	LRP4			26439863,	2017-09-15 11:26	HIV-1 infection (VSV-G pseudotyped) of CEMT4 T cells downregulates plasma membrane expression of LRP4
		HIV-1 virus replication	downregulates expression of human gene	4063	LY9			26439863,	2017-09-15 11:26	HIV-1 infection (VSV-G pseudotyped) of CEMT4 T cells downregulates plasma membrane expression of LY9
		HIV-1 virus replication	downregulates expression of human gene	4065	LY75			26439863,	2017-09-15 11:26	HIV-1 infection (VSV-G pseudotyped) of CEMT4 T cells downregulates plasma membrane expression of LY75
		HIV-1 virus replication	downregulates expression of human gene	4179	CD46			26439863,	2017-09-15 11:26	HIV-1 infection (VSV-G pseudotyped) of CEMT4 T cells downregulates plasma membrane expression of CD46
		HIV-1 virus replication	downregulates expression of human gene	4241	MELTF			26439863,	2017-09-15 11:26	HIV-1 infection (VSV-G pseudotyped) of CEMT4 T cells downregulates plasma membrane expression of MELTF
		HIV-1 virus replication	downregulates expression of human gene	4267	CD99			26439863,	2017-09-15 11:26	HIV-1 infection (VSV-G pseudotyped) of CEMT4 T cells downregulates plasma membrane expression of CD99
		HIV-1 virus replication	downregulates expression of human gene	4756	NEO1			26439863,	2017-09-15 11:26	HIV-1 infection (VSV-G pseudotyped) of CEMT4 T cells downregulates plasma membrane expression of NEO1
		HIV-1 virus replication	downregulates expression of human gene	4790	NFKB1			26492336,	2017-09-15 11:26	Monocyte derived dendritic cells from HIV-infected clinical samples downregulate NFKB1 (NK-kB) expression
		HIV-1 virus replication	downregulates expression of human gene	4851	NOTCH1			26439863,	2017-09-15 11:26	HIV-1 infection (VSV-G pseudotyped) of CEMT4 T cells downregulates plasma membrane expression of NOTCH1
		HIV-1 virus replication	downregulates expression of human gene	4851	NOTCH1			26439863,	2017-09-15 11:26	HIV-1 infection (VSV-G pseudotyped) of CD3/CD28-activated primary CD4+ T cells downregulates plasma membrane expression of NOTCH1
		HIV-1 virus replication	downregulates expression of human gene	4893	NRAS			26439863,	2017-09-15 11:26	HIV-1 infection (VSV-G pseudotyped) of CEMT4 T cells downregulates plasma membrane expression of NRAS
		HIV-1 virus replication	downregulates expression of human gene	5101	PCDH9			26439863,	2017-09-15 11:26	HIV-1 infection (VSV-G pseudotyped) of CEMT4 T cells downregulates plasma membrane expression of PCDH9
		HIV-1 virus replication	downregulates expression of human gene	5133	PDCD1			26873986,	2017-09-15 11:26	HIV-1 infection downregulates CXCR5 and PDCD1 (PD1) expression in primary germinal center T follicular helper cells
		HIV-1 virus replication	downregulates expression of human gene	5792	PTPRF			26439863,	2017-09-15 11:26	HIV-1 infection (VSV-G pseudotyped) of CEMT4 T cells downregulates plasma membrane expression of PTPRF
		HIV-1 virus replication	downregulates expression of human gene	5796	PTPRK			26439863,	2017-09-15 11:26	HIV-1 infection (VSV-G pseudotyped) of CEMT4 T cells downregulates plasma membrane expression of PTPRK
		HIV-1 virus replication	downregulates expression of human gene	5802	PTPRS			26439863,	2017-09-15 11:26	HIV-1 infection (VSV-G pseudotyped) of CEMT4 T cells downregulates plasma membrane expression of PTPRS
		HIV-1 virus replication	downregulates expression of human gene	5818	NECTIN1			26439863,	2017-09-15 11:26	HIV-1 infection (VSV-G pseudotyped) of CEMT4 T cells downregulates plasma membrane expression of NECTIN1
		HIV-1 virus replication	downregulates expression of human gene	5910	RAP1GDS1			26439863,	2017-09-15 11:26	HIV-1 infection (VSV-G pseudotyped) of CEMT4 T cells downregulates plasma membrane expression of RAP1GDS1
		HIV-1 virus replication	downregulates expression of human gene	6093	ROCK1			26439863,	2017-09-15 11:26	HIV-1 infection (VSV-G pseudotyped) of CEMT4 T cells downregulates plasma membrane expression of ROCK1
		HIV-1 virus replication	downregulates expression of human gene	6259	RYK			26439863,	2017-09-15 11:26	HIV-1 infection (VSV-G pseudotyped) of CEMT4 T cells downregulates plasma membrane expression of RYK
		HIV-1 virus replication	downregulates expression of human gene	6404	SELPLG			26439863,	2017-09-15 11:26	HIV-1 infection (VSV-G pseudotyped) of CEMT4 T cells downregulates plasma membrane expression of SELPLG
		HIV-1 virus replication	downregulates expression of human gene	6404	SELPLG			26439863,	2017-09-15 11:26	HIV-1 infection (VSV-G pseudotyped) of CD3/CD28-activated primary CD4+ T cells downregulates plasma membrane expression of SELPLG (CD162, PSGL1)
		HIV-1 virus replication	downregulates expression of human gene	6510	SLC1A5			26439863,	2017-09-15 11:26	HIV-1 infection (VSV-G pseudotyped) of CEMT4 T cells downregulates plasma membrane expression of SLC1A5
		HIV-1 virus replication	downregulates expression of human gene	6520	SLC3A2			26439863,	2017-09-15 11:26	HIV-1 infection (VSV-G pseudotyped) of CEMT4 T cells downregulates plasma membrane expression of SLC3A2
		HIV-1 virus replication	downregulates expression of human gene	6533	SLC6A6			26439863,	2017-09-15 11:26	HIV-1 infection (VSV-G pseudotyped) of CEMT4 T cells downregulates plasma membrane expression of SLC6A6
		HIV-1 virus replication	downregulates expression of human gene	6541	SLC7A1			26439863,	2017-09-15 11:26	HIV-1 infection (VSV-G pseudotyped) of CEMT4 T cells downregulates plasma membrane expression of SLC7A1
		HIV-1 virus replication	downregulates expression of human gene	6548	SLC9A1			26439863,	2017-09-15 11:26	HIV-1 infection (VSV-G pseudotyped) of CEMT4 T cells downregulates plasma membrane expression of SLC9A1
		HIV-1 virus replication	downregulates expression of human gene	6573	SLC19A1			26439863,	2017-09-15 11:26	HIV-1 infection (VSV-G pseudotyped) of CEMT4 T cells downregulates plasma membrane expression of SLC19A1
		HIV-1 virus replication	downregulates expression of human gene	6574	SLC20A1			26439863,	2017-09-15 11:26	HIV-1 infection (VSV-G pseudotyped) of CEMT4 T cells downregulates plasma membrane expression of SLC20A1
		HIV-1 virus replication	downregulates expression of human gene	6693	SPN			26439863,	2017-09-15 11:26	HIV-1 infection (VSV-G pseudotyped) of CEMT4 T cells downregulates plasma membrane expression of SPN
		HIV-1 virus replication	downregulates expression of human gene	6693	SPN			26439863,	2017-09-15 11:26	HIV-1 infection (VSV-G pseudotyped) of CD3/CD28-activated primary CD4+ T cells downregulates plasma membrane expression of SPN
		HIV-1 virus replication	downregulates expression of human gene	7035	TFPI			26439863,	2017-09-15 11:26	HIV-1 infection (VSV-G pseudotyped) of CEMT4 T cells downregulates plasma membrane expression of TFPI
		HIV-1 virus replication	downregulates expression of human gene	7102	TSPAN7			26439863,	2017-09-15 11:26	HIV-1 infection (VSV-G pseudotyped) of CEMT4 T cells downregulates plasma membrane expression of TSPAN7
		HIV-1 virus replication	downregulates expression of human gene	7106	TSPAN4			26439863,	2017-09-15 11:26	HIV-1 infection (VSV-G pseudotyped) of CEMT4 T cells downregulates plasma membrane expression of TSPAN4
		HIV-1 virus replication	downregulates expression of human gene	7132	TNFRSF1A			26439863,	2017-09-15 11:26	HIV-1 infection (VSV-G pseudotyped) of CEMT4 T cells downregulates plasma membrane expression of TNFRSF1A
		HIV-1 virus replication	downregulates expression of human gene	7301	TYRO3			26439863,	2017-09-15 11:26	HIV-1 infection (VSV-G pseudotyped) of CEMT4 T cells downregulates plasma membrane expression of TYRO3
		HIV-1 virus replication	downregulates expression of human gene	7436	VLDLR			26439863,	2017-09-15 11:26	HIV-1 infection (VSV-G pseudotyped) of CEMT4 T cells downregulates plasma membrane expression of VLDLR
		HIV-1 virus replication	downregulates expression of human gene	7529	YWHAB			26439863,	2017-09-15 11:26	HIV-1 infection (VSV-G pseudotyped) of CEMT4 T cells downregulates plasma membrane expression of WASF2
		HIV-1 virus replication	downregulates expression of human gene	8140	SLC7A5			26439863,	2017-09-15 11:26	HIV-1 infection (VSV-G pseudotyped) of CEMT4 T cells downregulates plasma membrane expression of SLC7A5
		HIV-1 virus replication	downregulates expression of human gene	8323	FZD6			26439863,	2017-09-15 11:26	HIV-1 infection (VSV-G pseudotyped) of CEMT4 T cells downregulates plasma membrane expression of FZD6
		HIV-1 virus replication	downregulates expression of human gene	8884	SLC5A6			26439863,	2017-09-15 11:26	HIV-1 infection (VSV-G pseudotyped) of CEMT4 T cells downregulates plasma membrane expression of SLC5A6
		HIV-1 virus replication	downregulates expression of human gene	8893	EIF2B5			26439863,	2017-09-15 11:26	HIV-1 infection (VSV-G pseudotyped) of CEMT4 T cells downregulates plasma membrane expression of EIF2B5
		HIV-1 virus replication	downregulates expression of human gene	9019	MPZL1			26439863,	2017-09-15 11:26	HIV-1 infection (VSV-G pseudotyped) of CEMT4 T cells downregulates plasma membrane expression of MPZL1
		HIV-1 virus replication	downregulates expression of human gene	9181	ARHGEF2			26439863,	2017-09-15 11:26	HIV-1 infection (VSV-G pseudotyped) of CEMT4 T cells downregulates plasma membrane expression of ARHGEF2
		HIV-1 virus replication	downregulates expression of human gene	9308	CD83			26439863,	2017-09-15 11:26	HIV-1 infection (VSV-G pseudotyped) of CEMT4 T cells downregulates plasma membrane expression of CD83
		HIV-1 virus replication	downregulates expression of human gene	9369	NRXN3			26439863,	2017-09-15 11:26	HIV-1 infection (VSV-G pseudotyped) of CEMT4 T cells downregulates plasma membrane expression of NRXN3
		HIV-1 virus replication	downregulates expression of human gene	9466	IL27RA			26439863,	2017-09-15 11:26	HIV-1 infection (VSV-G pseudotyped) of CEMT4 T cells downregulates plasma membrane expression of IL27RA
		HIV-1 virus replication	downregulates expression of human gene	9497	SLC4A7			26439863,	2017-09-15 11:26	HIV-1 infection (VSV-G pseudotyped) of CEMT4 T cells downregulates plasma membrane expression of SLC4A7
		HIV-1 virus replication	downregulates expression of human gene	9780	PIEZO1			26439863,	2017-09-15 11:26	HIV-1 infection (VSV-G pseudotyped) of CEMT4 T cells downregulates plasma membrane expression of PIEZO1
		HIV-1 virus replication	downregulates expression of human gene	10163	WASF2			26439863,	2017-09-15 11:26	HIV-1 infection (VSV-G pseudotyped) of CEMT4 T cells downregulates plasma membrane expression of WASF2
		HIV-1 virus replication	downregulates expression of human gene	10223	GPA33			26439863,	2017-09-15 11:26	HIV-1 infection (VSV-G pseudotyped) of CEMT4 T cells downregulates plasma membrane expression of GPA33
		HIV-1 virus replication	downregulates expression of human gene	10507	SEMA4D			26439863,	2017-09-15 11:26	HIV-1 infection (VSV-G pseudotyped) of CEMT4 T cells downregulates plasma membrane expression of SEMA4D
		HIV-1 virus replication	downregulates expression of human gene	10527	IPO7			26439863,	2017-09-15 11:26	HIV-1 infection (VSV-G pseudotyped) of CEMT4 T cells downregulates plasma membrane expression of IPO7
		HIV-1 virus replication	downregulates expression of human gene	10537	UBD			27655726,	2017-09-15 11:26	HIV-1 LAI infection downregulates UBD (FAT10) and IFI6 mRNA levels in HeLa cells, which results from IFNG signaling inhibition
		HIV-1 virus replication	downregulates expression of human gene	10574	CCT7			26439863,	2017-09-15 11:26	HIV-1 infection (VSV-G pseudotyped) of CEMT4 T cells downregulates plasma membrane expression of CCT7
		HIV-1 virus replication	downregulates expression of human gene	10666	CD226			26439863,	2017-09-15 11:26	HIV-1 infection (VSV-G pseudotyped) of CEMT4 T cells downregulates plasma membrane expression of CD226
		HIV-1 virus replication	downregulates expression of human gene	10870	HCST			26439863,	2017-09-15 11:26	HIV-1 infection (VSV-G pseudotyped) of CEMT4 T cells downregulates plasma membrane expression of HCST
		HIV-1 virus replication	downregulates expression of human gene	10923	SUB1			26439863,	2017-09-15 11:26	HIV-1 infection (VSV-G pseudotyped) of CEMT4 T cells downregulates plasma membrane expression of SUB1
		HIV-1 virus replication	downregulates expression of human gene	10942	PRSS21			26439863,	2017-09-15 11:26	HIV-1 infection (VSV-G pseudotyped) of CEMT4 T cells downregulates plasma membrane expression of PRSS21
		HIV-1 virus replication	downregulates expression of human gene	10955	SERINC3			26439863,	2017-09-15 11:26	HIV-1 infection (VSV-G pseudotyped) of CEMT4 T cells downregulates plasma membrane expression of SERINC3
		HIV-1 virus replication	downregulates expression of human gene	23314	SATB2			26039376,	2017-09-15 11:26	HIV-1 infection downregulates SATB2 expression in CEM*174 cells and mixed PBMC from HIV infected patients
		HIV-1 virus replication	downregulates expression of human gene	23507	LRRC8B			26439863,	2017-09-15 11:26	HIV-1 infection (VSV-G pseudotyped) of CEMT4 T cells downregulates plasma membrane expression of LRRC8B
		HIV-1 virus replication	downregulates expression of human gene	25800	SLC39A6			26439863,	2017-09-15 11:26	HIV-1 infection (VSV-G pseudotyped) of CEMT4 T cells downregulates plasma membrane expression of SLC39A6
		HIV-1 virus replication	downregulates expression of human gene	25945	NECTIN3			26439863,	2017-09-15 11:26	HIV-1 infection (VSV-G pseudotyped) of CEMT4 T cells downregulates plasma membrane expression of NECTIN3
		HIV-1 virus replication	downregulates expression of human gene	26130	GAPVD1			26439863,	2017-09-15 11:26	HIV-1 infection (VSV-G pseudotyped) of CEMT4 T cells downregulates plasma membrane expression of GAPVD1
		HIV-1 virus replication	downregulates expression of human gene	26999	CYFIP2			26439863,	2017-09-15 11:26	HIV-1 infection (VSV-G pseudotyped) of CEMT4 T cells downregulates plasma membrane expression of CYFIP2
		HIV-1 virus replication	downregulates expression of human gene	27240	SIT1			26439863,	2017-09-15 11:26	HIV-1 infection (VSV-G pseudotyped) of CEMT4 T cells downregulates plasma membrane expression of SIT1
		HIV-1 virus replication	downregulates expression of human gene	27242	TNFRSF21			26439863,	2017-09-15 11:26	HIV-1 infection (VSV-G pseudotyped) of CEMT4 T cells downregulates plasma membrane expression of TNFRSF21
		HIV-1 virus replication	downregulates expression of human gene	28231	SLCO4A1			26439863,	2017-09-15 11:26	HIV-1 infection (VSV-G pseudotyped) of CEMT4 T cells downregulates plasma membrane expression of SLCO4A1
		HIV-1 virus replication	downregulates expression of human gene	30061	SLC40A1			26439863,	2017-09-15 11:26	HIV-1 infection (VSV-G pseudotyped) of CEMT4 T cells downregulates plasma membrane expression of SLC40A1
		HIV-1 virus replication	downregulates expression of human gene	50848	F11R			26439863,	2017-09-15 11:26	HIV-1 infection (VSV-G pseudotyped) of CEMT4 T cells downregulates plasma membrane expression of F11R
		HIV-1 virus replication	downregulates expression of human gene	51024	FIS1			26936603,	2017-09-15 11:26	HIV-1 encephalitis infection downregulates FIS1 protein levels in post-mortem brain samples
		HIV-1 virus replication	downregulates expression of human gene	51293	CD320			26439863,	2017-09-15 11:26	HIV-1 infection (VSV-G pseudotyped) of CEMT4 T cells downregulates plasma membrane expression of CD320
		HIV-1 virus replication	downregulates expression of human gene	51744	CD244			26439863,	2017-09-15 11:26	HIV-1 infection (VSV-G pseudotyped) of CEMT4 T cells downregulates plasma membrane expression of CD224
		HIV-1 virus replication	downregulates expression of human gene	51806	CALML5			26439863,	2017-09-15 11:26	HIV-1 infection (VSV-G pseudotyped) of CEMT4 T cells downregulates plasma membrane expression of CALML5
		HIV-1 virus replication	downregulates expression of human gene	54407	SLC38A2			26439863,	2017-09-15 11:26	HIV-1 infection (VSV-G pseudotyped) of CEMT4 T cells downregulates plasma membrane expression of SLC38A2
		HIV-1 virus replication	downregulates expression of human gene	54822	TRPM7			26439863,	2017-09-15 11:26	HIV-1 infection (VSV-G pseudotyped) of CEMT4 T cells downregulates plasma membrane expression of TRPM7
		HIV-1 virus replication	downregulates expression of human gene	54900	LAX1			26439863,	2017-09-15 11:26	HIV-1 infection (VSV-G pseudotyped) of CEMT4 T cells downregulates plasma membrane expression of LAX1
		HIV-1 virus replication	downregulates expression of human gene	55144	LRRC8D			26439863,	2017-09-15 11:26	HIV-1 infection (VSV-G pseudotyped) of CEMT4 T cells downregulates plasma membrane expression of LRRC8D
		HIV-1 virus replication	downregulates expression of human gene	55915	LANCL2			26439863,	2017-09-15 11:26	HIV-1 infection (VSV-G pseudotyped) of CEMT4 T cells downregulates plasma membrane expression of LANCL2
		HIV-1 virus replication	downregulates expression of human gene	56104	PCDHGB1			26439863,	2017-09-15 11:26	HIV-1 infection (VSV-G pseudotyped) of CEMT4 T cells downregulates plasma membrane expression of PCDHGB1
		HIV-1 virus replication	downregulates expression of human gene	56829	ZC3HAV1			26439863,	2017-09-15 11:26	HIV-1 infection (VSV-G pseudotyped) of CEMT4 T cells downregulates plasma membrane expression of ZC3HAV1
		HIV-1 virus replication	downregulates expression of human gene	57124	CD248			26439863,	2017-09-15 11:26	HIV-1 infection (VSV-G pseudotyped) of CEMT4 T cells downregulates plasma membrane expression of CD248
		HIV-1 virus replication	downregulates expression of human gene	57181	SLC39A10			26439863,	2017-09-15 11:26	HIV-1 infection (VSV-G pseudotyped) of CEMT4 T cells downregulates plasma membrane expression of SLC39A10
		HIV-1 virus replication	downregulates expression of human gene	57555	NLGN2			26439863,	2017-09-15 11:26	HIV-1 infection (VSV-G pseudotyped) of CEMT4 T cells downregulates plasma membrane expression of NLGN2
		HIV-1 virus replication	downregulates expression of human gene	57622	LRFN1			26439863,	2017-09-15 11:26	HIV-1 infection (VSV-G pseudotyped) of CEMT4 T cells downregulates plasma membrane expression of LRFN1
		HIV-1 virus replication	downregulates expression of human gene	60626	RIC8A			26439863,	2017-09-15 11:26	HIV-1 infection (VSV-G pseudotyped) of CEMT4 T cells downregulates plasma membrane expression of RIC8A
		HIV-1 virus replication	downregulates expression of human gene	64218	SEMA4A			26439863,	2017-09-15 11:26	HIV-1 infection (VSV-G pseudotyped) of CEMT4 T cells downregulates plasma membrane expression of SEMA4A
		HIV-1 virus replication	downregulates expression of human gene	65062	TMEM237			26439863,	2017-09-15 11:26	HIV-1 infection (VSV-G pseudotyped) of CEMT4 T cells downregulates plasma membrane expression of TMEM237
		HIV-1 virus replication	downregulates expression of human gene	78999	LRFN4			26439863,	2017-09-15 11:26	HIV-1 infection (VSV-G pseudotyped) of CEMT4 T cells downregulates plasma membrane expression of LRFN4
		HIV-1 virus replication	downregulates expression of human gene	79572	ATP13A3			26439863,	2017-09-12 10:58	HIV-1 infection (VSV-G pseudotyped) of CEMT4 T cells downregulates plasma membrane expression of ATP13A3
		HIV-1 virus replication	downregulates expression of human gene	81539	SLC38A1			26439863,	2017-09-15 11:26	HIV-1 infection (VSV-G pseudotyped) of CEMT4 T cells downregulates plasma membrane expression of SLC38A1
		HIV-1 virus replication	downregulates expression of human gene	83692	CD99L2			26439863,	2017-09-15 11:26	HIV-1 infection (VSV-G pseudotyped) of CEMT4 T cells downregulates plasma membrane expression of CD99L2
		HIV-1 virus replication	downregulates expression of human gene	83700	JAM3			26439863,	2017-09-15 11:26	HIV-1 infection (VSV-G pseudotyped) of CEMT4 T cells downregulates plasma membrane expression of JAM3
		HIV-1 virus replication	downregulates expression of human gene	84230	LRRC8C			26439863,	2017-09-15 11:26	HIV-1 infection (VSV-G pseudotyped) of CEMT4 T cells downregulates plasma membrane expression of LRRC8C
		HIV-1 virus replication	downregulates expression of human gene	84957	RELT			26439863,	2017-09-12 10:58	HIV-1 infection (VSV-G pseudotyped) of CEMT4 T cells downregulates plasma membrane expression of RELT
		HIV-1 virus replication	downregulates expression of human gene	91768	CABLES1			26439863,	2017-09-15 11:26	HIV-1 infection (VSV-G pseudotyped) of CEMT4 T cells downregulates plasma membrane expression of CABLES1
		HIV-1 virus replication	downregulates expression of human gene	93185	IGSF8			26439863,	2017-09-15 11:26	HIV-1 infection (VSV-G pseudotyped) of CEMT4 T cells downregulates plasma membrane expression of IGSF8
		HIV-1 virus replication	downregulates expression of human gene	113174	SAAL1			26439863,	2017-09-12 10:58	HIV-1 infection (VSV-G pseudotyped) of CEMT4 T cells downregulates plasma membrane expression of SAAL1
		HIV-1 virus replication	downregulates expression of human gene	114794	ELFN2			26439863,	2017-09-12 10:58	HIV-1 infection (VSV-G pseudotyped) of CEMT4 T cells downregulates plasma membrane expression of ELFN2
		HIV-1 virus replication	downregulates expression of human gene	166647	ADGRA3			26439863,	2017-09-12 10:58	HIV-1 infection (VSV-G pseudotyped) of CEMT4 T cells downregulates plasma membrane expression of ADGRA3
		HIV-1 virus replication	downregulates expression of human gene	223082	ZNRF2			26439863,	2017-09-12 10:58	HIV-1 infection (VSV-G pseudotyped) of CEMT4 T cells downregulates plasma membrane expression of ZNRF2
		HIV-1 virus replication	downregulates expression of human gene	256987	SERINC5			26439863,	2017-09-15 11:26	HIV-1 infection (VSV-G pseudotyped) of CEMT4 T cells downregulates plasma membrane expression of SERINC5
		HIV-1 virus replication	downregulates expression of human gene	283897	C16orf54			26439863,	2017-09-12 10:58	HIV-1 infection (VSV-G pseudotyped) of CEMT4 T cells downregulates plasma membrane expression of C16orf54
		HIV-1 virus replication	downregulates expression of human gene	285368	PRRT3			26439863,	2017-09-15 11:26	HIV-1 infection (VSV-G pseudotyped) of CEMT4 T cells downregulates plasma membrane expression of PRRT3
		HIV-1 virus replication	downregulates expression of human gene	374383	NCR3LG1			26439863,	2017-09-15 11:26	HIV-1 infection (VSV-G pseudotyped) of CEMT4 T cells downregulates plasma membrane expression of NCR3LG1
		HIV-1 virus replication	increases expression of human gene	834	CASP1			25806508,	2017-09-15 11:26	HIV-1-infected clinical samples have increased plasma levels of CASP1 (Caspase-1) concomitant with higher levels of CD4+ T lymphocytes
		HIV-1 virus replication	increases expression of human gene	904	CCNT1			16330531,	2017-09-15 11:26	HIV-1 infection increases CCNT1 (Cyclin T1) expression in monocyte derived macrophages
		HIV-1 virus replication	increases expression of human gene	3569	IL6			26862581,	2017-09-15 11:26	HIV-1 infection increases basal mRNA levels of JUN, IL6, STAT1, CEBPA, RELA, and CEBPG in monocyte derived macrophages
		HIV-1 virus replication	increases expression of human gene	4288	MKI67			25265234,	2017-09-29 13:47	HIV-1 increases MK167 (Ki67) expression and inversely correlates with PRDM1 (BLIMP1) expression in activated B cells from HIV-1-infected treatment naive individuals
		HIV-1 virus replication	increases expression of human gene	7157	TP53			27527606,	2017-09-15 11:26	Latent HIV infection increases TP53 (p53) expression and phosphorylation
		HIV-1 virus replication	increases expression of human gene	7405	UVRAG			26115100,	2017-09-15 11:26	Exposure of macrophages to infectious or AT-2 inactivated HIV-1 increases expression of the TFEB targets ATG9B, UVRAG (both autophagy genes) and MCOLN1 (a lysosomal gene) at 24 hours post-exposure.
		HIV-1 virus replication	increases expression of human gene	10614	HEXIM1			16330531,	2017-09-15 11:26	HIV-1 infection increases HEXIM1 expression in monocyte derived macrophages
		HIV-1 virus replication	increases expression of human gene	57192	MCOLN1			26115100,	2017-09-15 11:26	Exposure of macrophages to infectious or AT-2 inactivated HIV-1 increases expression of the TFEB targets ATG9B, UVRAG (both autophagy genes) and MCOLN1 (a lysosomal gene) at 24 hours post-exposure.
		HIV-1 virus replication	increases expression of human gene	84868	HAVCR2			25609823,	2017-09-12 10:58	Shedding of sHAVCR2 from in vitro stimulated CD8+ T cells from HIV-infected patients (acute, early and chronic antiretroviral naive) is increased relative to complimentary cells from uninfected, antiretroviral-treated and elite controller patients
		HIV-1 virus replication	increases expression of human gene	285973	ATG9B			26115100,	2017-09-15 11:26	Macrophage exposure to infectious or AT-2 inactivated HIV-1 increases expression of the TFEB targets ATG9B, UVRAG (both autophagy genes) and MCOLN1 (a lysosomal gene) at 24 hours post-exposure.
		HIV-1 virus replication	increases expression of human gene	643246	MAP1LC3B2			26115100,	2017-09-15 11:26	Treatment of macrophages (24-72 hours) with purified HIV-1 increases MAP1LC3B2 (LC3B-II) in a dose-dependent manner in the absence of cytotoxic effects (indicates induction and flux of autophagy) with observed increase lost at day 7 post-infection onward
		HIV-1 virus replication	restricted by expression of human gene	865	CBFB			26601257,	2017-09-12 10:58	HIV-1 infectivity with Vif-deficient strains is enhanced by knockdown of CBFB because restrictive APOBEC3 expression is dependent upon CBFB expression
		HIV-1 virus replication	restricted by expression of human gene	904	CCNT1			26188041,	2017-09-15 11:26	HIV transcription is restricted by the dissociation of a functional P-TEFb complex (CCNT1-CDK9) caused by PPP1R10 (PNUTS)
		HIV-1 virus replication	restricted by expression of human gene	1915	EEF1A1			27783955,	2017-09-12 10:58	HIV-1 NL4-3 replication is restricted by EEF1A1 as enhanced replication was discovered when EEF1A1 is deleted through CRISPR/Cas9 genome editing in primary CD4+ T cells
		HIV-1 virus replication	restricted by expression of human gene	2547	XRCC6			27783955,	2017-09-12 10:58	HIV-1 NL4-3 replication is restricted by XRCC6 as enhanced replication was discovered when XRCC6 is deleted through CRISPR/Cas9 genome editing in primary CD4+ T cells
		HIV-1 virus replication	restricted by expression of human gene	3439	IFNA1			26719253,	2017-09-12 10:58	HIV-1 replication is restricted by IFNA1/IFNA2 independent of MX2 (MxB) in THP-1, HT-1080, and U87 cells
		HIV-1 virus replication	restricted by expression of human gene	3440	IFNA2			26719253,	2017-09-12 10:58	HIV-1 replication is restricted by IFNA1/IFNA2 independent of MX2 (MxB) in THP-1, HT-1080, and U87 cells
		HIV-1 virus replication	restricted by expression of human gene	4087	SMAD2			27375111,	2017-09-12 10:58	HIV-1 replication is restricted by TGFB1 and SMAD2 in Langerhans cells
		HIV-1 virus replication	restricted by expression of human gene	4599	MX1			26446602,	2017-09-15 11:26	HIV-1 replication is restricted by wild type MX1 (MxA); restriction is dependent on amino acids M527 in MX1 as assayed in U87-MG CD4+ CXCR4+ cells
		HIV-1 virus replication	restricted by expression of human gene	4904	YBX1			26360636,	2016-07-26 14:53	siRNA knockdown of YBX1 enhances HIV-1 replication; HIV-1 replication is restricted by EZR
		HIV-1 virus replication	restricted by expression of human gene	5351	PLOD1			27783955,	2017-09-12 10:58	HIV-1 NL4-3 replication is restricted by PLOD1 as enhanced replication was discovered when PLOD1 is deleted through CRISPR/Cas9 genome editing in primary CD4+ T cells
		HIV-1 virus replication	restricted by expression of human gene	5371	PML			26703718,	2017-09-12 10:58	Knockdown of PML enhances HIV-1 infectivity and reverse transcription in primary human foreskin fibroblast cells, but not in various T or myeloid cell lines
		HIV-1 virus replication	restricted by expression of human gene	5514	PPP1R10			26188041,	2017-09-29 13:46	HIV transcription is restricted by the dissociation of a functional P-TEFb complex (CCNT1-CDK9) caused by PPP1R10 (PNUTS)
		HIV-1 virus replication	restricted by expression of human gene	6598	SMARCB1			27783955,	2017-09-12 10:58	HIV-1 NL4-3 replication is restricted by SMARCB1 as enhanced replication was discovered when SMARCB1 is deleted through CRISPR/Cas9 genome editing in primary CD4+ T cells
		HIV-1 virus replication	restricted by expression of human gene	7040	TGFB1			27375111,	2017-09-12 10:58	HIV-1 replication is restricted by TGFB1 and SMAD2 in Langerhans cells
		HIV-1 virus replication	restricted by expression of human gene	7098	TLR3			27375111,	2017-09-12 10:58	HIV-1 replication is restricted by TLR3 stimulation in Langerhans cells
		HIV-1 virus replication	restricted by expression of human gene	7430	EZR			26360636,	2016-07-26 14:53	siRNA knockdown of EZR enhances HIV-1 replication; HIV-1 replication is restricted by EZR
		HIV-1 virus replication	restricted by expression of human gene	8542	APOL1			25980612,	2017-09-15 11:26	Infectious wild type HIV-1 production is restricted by 293T cells over-expressing APOL1
		HIV-1 virus replication	restricted by expression of human gene	8803	SUCLA2			27783955,	2017-09-12 10:58	HIV-1 NL4-3 replication is restricted by SUCLA2 as enhanced replication was discovered when SUCLA2 is deleted through CRISPR/Cas9 genome editing in primary CD4+ T cells
		HIV-1 virus replication	restricted by expression of human gene	8841	HDAC3			25136952,	2017-09-12 10:58	HIV-1 promoter transcription is restricted by HDAC3 in 2D10 cells as shown through shRNA knockdown or an HDAC3 specific inhibitor (BRD3308)
		HIV-1 virus replication	restricted by expression of human gene	10410	IFITM3			27640936,	2017-09-12 10:58	HIV-1 CXCR4-tropic virus replication is restricted by IFITM2 and IFITM3 as shown through shRNA knockdown
		HIV-1 virus replication	restricted by expression of human gene	10437	IFI30			27655726,	2017-09-12 10:58	HIV-1 LAI replication is restricted through the thiol reductase function of IFI30 (GILT) in TE671/CD4 cells as knockdown with shRNA and mutations to the active site abrogate restriction
		HIV-1 virus replication	restricted by expression of human gene	10581	IFITM2			27640936,	2017-09-12 10:58	HIV-1 CCR5-tropic virus replication is restricted by IFITM1 and IFITM2 as shown through shRNA knockdown
		HIV-1 virus replication	restricted by expression of human gene	10581	IFITM2			27640936,	2017-09-12 10:58	HIV-1 CXCR4-tropic virus replication is restricted by IFITM2 and IFITM3 as shown through shRNA knockdown
		HIV-1 virus replication	restricted by expression of human gene	10955	SERINC3			26416733,	2017-09-15 11:26	HIV-1 Nef deleted virus replication is restricted by SERINC3 and SERINC5 (combined effect of SERINC3 and SERINC5 noted)
		HIV-1 virus replication	restricted by expression of human gene	10955	SERINC3			26416734,	2017-09-15 11:26	HIV-1 Nef deleted virus is restricted by SERINC3; CRISPR-Cas9 knockout of SERINC3 in cells producing HIV-1 Nef deleted virus enhances infectivity HIV-1 Nef deleted virus of subsequent target cells
		HIV-1 virus replication	restricted by expression of human gene	25939	SAMHD1			26559763,	2017-09-12 10:58	HIV-1 replication is restricted by SAMHD1, but addition of exogenous deoxynucleotides bypasses this restriction
		HIV-1 virus replication	restricted by expression of human gene	25939	SAMHD1			27375111,	2017-09-12 10:58	HIV-1 replication is restricted by SAMHD1 in monocyte-derived Langerhans cells and dendritic cells
		HIV-1 virus replication	restricted by expression of human gene	25939	SAMHD1			27173329,	2017-09-12 10:58	HIV-1 replication is restricted by SAMHD1 in dividing THP-1 monocytic cells as shown through genome editing with CRISPR/Cas9 or overexpression of SAMHD1
		HIV-1 virus replication	restricted by expression of human gene	56623	INPP5E			27440886,	2017-09-12 10:58	HIV-1 replication, specifically assembly, is restricted by over expression of INPP5E, which depletes monocyte derived macrophages of cellular PI(4,5)P2
		HIV-1 virus replication	restricted by expression of human gene	84717	HDGFL2			27783955,	2017-09-12 10:58	HIV-1 NL4-3 replication is restricted by HDGFRP2 as enhanced replication was discovered when HDGFRP2 is deleted through CRISPR/Cas9 genome editing in primary CD4+ T cells
		HIV-1 virus replication	restricted by expression of human gene	115362	GBP5			26996307,	2017-09-12 10:58	HIV-1 assembly is restricted by GBP5 in HEK293T cells, SupT1 cells, primary PBMC, and macrophages as shown through mutational analysis (C583), overexpression, and siRNA knockdown of GBP5
		HIV-1 virus replication	restricted by expression of human gene	256987	SERINC5			26416734,	2017-09-15 11:26	HIV-1 Nef deleted virus is restricted by SERINC5 at an early step in viral replication
		HIV-1 virus replication	restricted by expression of human gene	256987	SERINC5			26416734,	2017-09-15 11:26	HIV-1 Nef deleted virus is restricted by SERINC5; CRISPR-Cas9 knockout of SERINC5 in cells producing HIV-1 Nef deleted virus enhances the infectivity HIV-1 Nef deleted virus of subsequent target cells
		HIV-1 virus replication	restricted by expression of human gene	256987	SERINC5			26416733,	2017-09-15 11:26	HIV-1 Nef deleted virus replication is restricted by both SERINC3 and SERINC5 (combined effect of SERINC3 and SERINC5 noted)
		HIV-1 virus replication	activates expression of human gene	836	CASP3			26110635,	2017-09-15 11:26	In vitro infection with HIV-1 subtype B activates caspase-3 in neuronal cells
		HIV-1 virus replication	activates expression of human gene	842	CASP9			25386736,	2017-09-15 11:26	HIV-1 activates CASP9 (Caspase-9) in CD4+ T lymphocytes as observed in clinical samples collected from HIV-1 infected patients
		HIV-1 virus replication	activates expression of human gene	842	CASP9			25329893,	2017-09-15 11:26	HIV-1 subtype C activates CASP9, which induces apoptosis of cardiomyocytes and can be inhibited with the HIV-1 neutralizing aptamer UCLA1
		HIV-1 virus replication	activates expression of human gene	998	CDC42			26582347,	2017-09-15 11:26	HIV-1 activates CDC42 in monocyte derived dendritic cells
		HIV-1 virus replication	activates expression of human gene	6714	SRC			26582347,	2017-09-15 11:26	HIV-1 activates SRC in monocyte derived dendritic cells
		HIV-1 virus replication	activates expression of human gene	7942	TFEB			26115100,	2017-09-15 11:26	HIV-1 activates (and dephosphorylates) TFEB in human macrophages at 24 hours post-treatment with purified HIV-1 virions
		HIV-1 virus replication	activates expression of human gene	51311	TLR8			26115100,	2017-09-29 13:47	Treatment of macrophages (24 hours) with purified HIV-1 and shTLR8 indicate that HIV-1 activates TLR8 to induce autophagy at early timepoints post-HIV exposure
		HIV-1 virus replication	activated by expression of human gene	30835	CD209			26837416,	2017-09-15 11:26	Latent HIV infection is activated by HIV-1 Env (gp120) binding to CD209 (DC-SIGN)
		HIV-1 virus replication	rescued by expression of human gene	3565	IL4			26537673,	2017-09-12 10:58	HIV-1 replication in resting peripheral blood CD4 T cells is rescued by IL4; IL4 rescues resting peripheral blood CD4 T cells from HIV-1-induced T cell death
		HIV-1 virus replication	rescued by expression of human gene	3574	IL7			26537673,	2017-09-12 10:58	HIV-1 replication in resting peripheral blood CD4 T cells is rescued by IL7; IL7 rescues resting peripheral blood CD4 T cells from HIV-1-induced T cell death
		HIV-1 virus replication	correlates with expression of human gene	3383	ICAM1			26849641,	2017-09-29 13:46	HIV-1/HCV co-infection correlates with elevated ICAM1 and VCAM1 serum levels, which relates to disease progression
		HIV-1 virus replication	correlates with expression of human gene	7412	VCAM1			26849641,	2017-09-15 11:26	HIV-1/HCV co-infection correlates with elevated ICAM1 and VCAM1 serum levels, which relates to disease progression
		HIV-1 virus replication	induces expression of human gene	103	ADAR			25272020,	2017-09-15 11:26	HIV-1 infection (overnight) induces 150-kDa ADAR protein expression in primary human monocyte-derived macrophages BUT NOT in primary CD4+ T cells
		HIV-1 virus replication	induces expression of human gene	1026	CDKN1A			26755399,	2017-09-15 11:26	HIV-1 infection in CD4+ T cells induces higher expression of CDKN1A (p21)
		HIV-1 virus replication	induces expression of human gene	1050	CEBPA			26862581,	2017-09-15 11:26	HIV-1 infection increases basal mRNA levels of JUN, IL6, STAT1, CEBPA, RELA, and CEBPG in monocyte derived macrophages
		HIV-1 virus replication	induces expression of human gene	1054	CEBPG			26862581,	2017-09-15 11:26	HIV-1 infection increases basal mRNA levels of JUN, IL6, STAT1, CEBPA, RELA, and CEBPG in monocyte derived macrophages
		HIV-1 virus replication	induces expression of human gene	1340	COX6B1			25329893,	2017-09-15 11:26	HIV-1 subtype C Env gp120 induces COX6B1 (cytochrome C) release in cardiomyocytes and it is inhibited with the HIV-1 neutralizing aptamer UCLA1
		HIV-1 virus replication	induces expression of human gene	3725	JUN			26862581,	2017-09-15 11:26	HIV-1 infection induces basal mRNA levels of JUN, IL6, STAT1, CEBPA, RELA, and CEBPG in monocyte derived macrophages
		HIV-1 virus replication	induces expression of human gene	5971	RELB			26862581,	2017-09-15 11:26	HIV-1 infection induces basal mRNA levels of JUN, IL6, STAT1, CEBPA, RELA, and CEBPG in monocyte derived macrophages
		HIV-1 virus replication	involves expression of human gene	728	C5AR1			26537334,	2017-09-12 10:58	HIV-1 infectivity involves C5AR1 in complex with CCR5 on THP-1 and monocyte-derived macrophages as shown through decreased CCR5-tropic provirus genomic integration in the presence of neutralizing C5aR1 antibody or siRNA or hC5a
		HIV-1 virus replication	involves expression of human gene	1234	CCR5			26537334,	2017-09-12 10:58	HIV-1 infectivity involves C5AR1 in complex with CCR5 on THP-1 and monocyte-derived macrophages as shown through decreased R5-tropic genomic integration in the presence of neutralizing C5aR1 antibody or siRNA knockdown of C5AR1 or hC5a treatment
		HIV-1 virus replication	inhibited by expression of human gene	70	ACTC1			22082156,	2016-07-26 14:53	Knockdown of actin, alpha, cardiac muscle 1 (ACTC1) by siRNA enhances the early stages of HIV-1 replication in HeLa-CD4 cells infected with viral pseudotypes HIV89.6R and HIV8.2N
		HIV-1 virus replication	inhibited by expression of human gene	103	ADAR			25272020,	2016-07-26 14:53	HIV-1 is restricted by ADAR in OM10.1 cells (latently infected with HIV-1) overexpressing 150-kDa ADAR
		HIV-1 virus replication	inhibited by expression of human gene	103	ADAR			25272020,	2016-07-26 14:53	shRNA knockdown of ADAR increases HIV-1 RNA copies in OM10.1 cells (latently infected with HIV-1); HIV is restricted by ADAR
		HIV-1 virus replication	inhibited by expression of human gene	103	ADAR			25272020,	2016-07-26 14:53	siRNA knockdown of ADAR increases HIV-1 replication in monocyte-derived macrophages and alveolar macrophages from HIV-infected patients on antiretroviral therapy (N=4); ADAR restricts HIV-1 replication
		HIV-1 virus replication	inhibited by expression of human gene	160	AP2A1			17560945,	2016-07-26 14:53	Knockdown of adaptor-related protein complex 2, alpha 1 subunit (AP2A1) by siRNAs significantly enhances HIV-1 replication in human acute monocytic leukemia cells
		HIV-1 virus replication	inhibited by expression of human gene	214	ALCAM			22082156,	2016-07-26 14:53	Knockdown of activated leukocyte cell adhesion molecule (ALCAM) by siRNA enhances the early stages of HIV-1 replication in HeLa-CD4 cells infected with viral pseudotypes HIV89.6R and HIV8.2N
		HIV-1 virus replication	inhibited by expression of human gene	257	ALX3			22082156,	2016-07-26 14:53	Knockdown of ALX homeobox 3 (ALX3) by siRNA enhances the early stages of HIV-1 replication in HeLa-CD4 cells infected with viral pseudotypes HIV89.6R and HIV8.2N
		HIV-1 virus replication	inhibited by expression of human gene	275	AMT			22404213,	2016-07-26 14:53	Knockdown of aminomethyltransferase (AMT) by siRNA enhances HIV-1 replication in CD4+/CCR5+/CXCR4+ TZM-bl HeLa cells
		HIV-1 virus replication	inhibited by expression of human gene	354	KLK3			22082156,	2016-07-26 14:53	Knockdown of kallikrein-related peptidase 3 (KLK3) by siRNA enhances the early stages of HIV-1 replication in HeLa-CD4 cells infected with viral pseudotypes HIV89.6R and HIV8.2N
		HIV-1 virus replication	inhibited by expression of human gene	382	ARF6			17560945,	2016-07-26 14:53	Knockdown of ADP-ribosylation factor 6 (ARF6) by siRNAs significantly enhances HIV-1 replication in human acute monocytic leukemia cells
		HIV-1 virus replication	inhibited by expression of human gene	684	BST2			23613843,	2016-07-26 14:53	Knockdown of BST-2 by siRNA enhances production of infectious HIV-1 particles in HeLa cells
		HIV-1 virus replication	inhibited by expression of human gene	684	BST2			26497177,	2017-09-15 11:26	Capsid expressing (p24+) cells from pleural fluid of HIV-1/TB coinfected patients or in vitro infected PBMC (whit HIV-1 NL4-3 or NLAD8) downregulate HLA-A/B/C and BST2 (Tetherin) concomitantly with CD4 downregulation
		HIV-1 virus replication	inhibited by expression of human gene	684	BST2			26184634,	2017-09-15 11:26	HIV-1 infectivity/virus release from cells correlates negatively with cell surface BST2 expression levels
		HIV-1 virus replication	inhibited by expression of human gene	706	TSPO			24403586,	2016-07-26 14:53	Knockdown of TSPO by shRNA enhances HIV-1 replication in nonpermissive NKR cells
		HIV-1 virus replication	inhibited by expression of human gene	857	CAV1			25551286,	2016-07-26 14:53	Knockdown of caveolin 1 (CAV1) by siRNA enhances HIV-1 infection in human Langerhans cells
		HIV-1 virus replication	inhibited by expression of human gene	1025	CDK9			26188041,	2017-09-15 11:26	HIV transcription is restricted by the dissociation of a functional P-TEFb complex (CCNT1-CDK9) caused by PPP1R10 (PNUTS)
		HIV-1 virus replication	inhibited by expression of human gene	1075	CTSC			22082156,	2016-07-26 14:53	Knockdown of cathepsin C (CTSC) by siRNA enhances the early stages of HIV-1 replication in HeLa-CD4 cells infected with viral pseudotypes HIV89.6R and HIV8.2N
[truncated: 200 more rows]
